# Supplementary material for: catena-Poly[1-[(2-fluoro­benzyl­idene)amino]­quinolinium [plumbate(II)-tri-μ-iodido]]
Source: Acta Crystallogr Sect E Struct Rep Online. 2011 Dec 7;68(Pt 1):m19. doi: 10.1107/S1600536811051853 (PMC3254297; doi:10.1107/S1600536811051853)
Supplement: Supplementary file 1 [file e-68-00m19-sup1.cif]

##############################################################################
#                                                                            #
# This CIF contains the data in a paper accepted for publication in          #
# Acta Crystallographica Section E. It conforms to the requirements of       #
# Notes for Authors for Acta Crystallographica Section E, and has been       #
# peer reviewed under the auspices of the IUCr Commission on Journals.       #
#                                                                            #
# Full details of the Crystallographic Information File format               #
# are given in the paper "The Crystallographic Information File (CIF):       #
# a New Standard Archive File for Crystallography" by S. R. Hall, F. H.      #
# Allen and I. D. Brown [Acta Cryst. (1991), A47, 655-685].                  #
#                                                                            #
# The current version of the core CIF dictionary is obtainable from          #
# ftp://ftp.iucr.org/pub/cif_core.dic.                                       #
#                                                                            #
# Software is freely available for graphical display of the structure(s)     #
# in this CIF. For information consult the CIF software page                 #
# http://www.iucr.org/resources/cif/software.                                #
#                                                                            #
# This file may be used for bona fide research purposes within the           #
# scientific community so long as proper attribution is given to the journal # 
# article from which it was obtained.                                        #
#                                                                            #
##############################################################################
data_global
_audit_creation_method     'from SHELXL97 CIF and IUCr SHELXL97-template'
_journal_date_recd_electronic     2011-10-28
_journal_date_accepted     2011-12-01
_journal_name_full     'Acta Crystallographica, Section E'
_journal_year     2012
_journal_volume     68
_journal_issue      1
_journal_page_first     m19
_journal_page_last     m19
_journal_paper_category     QM
_journal_paper_doi     10.1107/S1600536811051853
_journal_coeditor_code     IM2337
_publ_contact_author_name     'Hai-Rong Zhao'
_publ_contact_author_address
;
School of Biochemical and Eniveronmental Engineering,
Nanjing XiaoZhuang University,
Nanjing 211171,
People's Republic of China
;
_publ_contact_author_email     'zhaohairong5@yahoo.com.cn'
_publ_contact_author_fax     '86 25 86178274'
_publ_contact_author_phone     '86 25 86178274'
_publ_section_title
;
<i>catena</i>-Poly[1-[(2-fluorobenzylidene)amino]quinolinium
[plumbate(II)-tri-\m-iodido]]
;
loop_
    _publ_author_name
    _publ_author_address
    'Hai-Rong Zhao'
;
   School of Biochemical and Environmental Engineering,
   Nanjing Xiaozhuang College,
   Nanjing 210017,
   People's Republic of China
;
data_I
_audit_creation_method     SHELXL-97
_chemical_name_systematic
;
<i>catena</i>-Poly[1-[(2-fluorobenzylidene)amino]quinolinium
[plumbate(II)-tri-\m-iodido]]
;
_chemical_name_common     ?
_chemical_formula_moiety     'C16 H12 F N2 +, I3 Pb -'
_chemical_formula_sum     'C16 H12 F I3 N2 Pb'
_chemical_formula_iupac     '(C16 H12 F N2) [Pb I3]'
_chemical_formula_weight     839.17
_chemical_melting_point     ?
_symmetry_cell_setting     orthorhombic
_symmetry_space_group_name_H-M     'P b c a'
_symmetry_space_group_name_Hall     '-P 2ac 2ab'
loop_
    _symmetry_equiv_pos_as_xyz
    'x, y, z'
    '-x+1/2, -y, z+1/2'
    'x+1/2, -y+1/2, -z'
    '-x, y+1/2, -z+1/2'
    '-x, -y, -z'
    'x-1/2, y, -z-1/2'
    '-x-1/2, y-1/2, z'
    'x, -y-1/2, z-1/2'
_cell_length_a     20.888(4)
_cell_length_b     7.9112(15)
_cell_length_c     25.197(5)
_cell_angle_alpha     90.00
_cell_angle_beta     90.00
_cell_angle_gamma     90.00
_cell_volume     4163.8(14)
_cell_formula_units_Z     8
_cell_measurement_reflns_used     ?
_cell_measurement_theta_min     ?
_cell_measurement_theta_max     ?
_cell_measurement_temperature     296(2)
_exptl_crystal_description     neddle
_exptl_crystal_colour     orange-red
_exptl_crystal_size_max     0.04
_exptl_crystal_size_mid     0.02
_exptl_crystal_size_min     0.01
_exptl_crystal_density_diffrn     2.677
_exptl_crystal_density_meas     ?
_exptl_crystal_density_method     'not measured'
_exptl_crystal_F_000     2976
_exptl_absorpt_coefficient_mu     12.560
_exptl_absorpt_correction_type     multi-scan
_exptl_absorpt_process_details     '(SADABS; Sheldrick, 2002)'
_exptl_absorpt_correction_T_min     0.747
_exptl_absorpt_correction_T_max     0.882
_exptl_special_details
;
;
_diffrn_ambient_temperature     296(2)
_diffrn_radiation_type     MoK\a
_diffrn_radiation_wavelength     0.71073
_diffrn_radiation_source     'fine-focus sealed tube'
_diffrn_radiation_monochromator     graphite
_diffrn_measurement_device_type     'Siemens SMART CCD area-detector'
_diffrn_measurement_method     'phi and omega scans'
_diffrn_detector_area_resol_mean     ?
_diffrn_reflns_number     30847
_diffrn_reflns_av_R_equivalents     0.1557
_diffrn_reflns_av_sigmaI/netI     0.0911
_diffrn_reflns_theta_min     1.62
_diffrn_reflns_theta_max     26.00
_diffrn_reflns_theta_full     26.00
_diffrn_measured_fraction_theta_max     1.000
_diffrn_measured_fraction_theta_full     1.000
_diffrn_reflns_limit_h_min     -25
_diffrn_reflns_limit_h_max     25
_diffrn_reflns_limit_k_min     -9
_diffrn_reflns_limit_k_max     9
_diffrn_reflns_limit_l_min     -31
_diffrn_reflns_limit_l_max     31
_diffrn_standards_number     ?
_diffrn_standards_interval_count     ?
_diffrn_standards_interval_time     ?
_diffrn_standards_decay_%     ?
_refine_special_details
;
Refinement of <i>F</i>^2^ against ALL reflections. The weighted <i>R</i>-factor
<i>wR</i> and goodness of fit <i>S</i> are based on <i>F</i>^2^, conventional
<i>R</i>-factors <i>R</i> are based on <i>F</i>, with <i>F</i> set to zero for
negative <i>F</i>^2^. The threshold expression of <i>F</i>^2^ >
\s(<i>F</i>^2^) is used only for calculating <i>R</i>-factors(gt) <i>etc</i>.
and is not relevant to the choice of reflections for refinement.
<i>R</i>-factors based on <i>F</i>^2^ are statistically about twice as large
as those based on <i>F</i>, and <i>R</i>- factors based on ALL data will be
even larger.
;
_reflns_number_total     4090
_reflns_number_gt     1770
_reflns_threshold_expression     I>2sigma(I)
_refine_ls_structure_factor_coef     Fsqd
_refine_ls_matrix_type     full
_refine_ls_R_factor_all     0.1488
_refine_ls_R_factor_gt     0.0470
_refine_ls_wR_factor_gt     0.0657
_refine_ls_wR_factor_ref     0.0818
_refine_ls_goodness_of_fit_ref     0.957
_refine_ls_restrained_S_all     0.957
_refine_ls_number_reflns     4090
_refine_ls_number_parameters     208
_refine_ls_number_restraints     0
_refine_ls_hydrogen_treatment     constr
_refine_ls_weighting_scheme     calc
_refine_ls_weighting_details
         'calc w=1/[\s^2^(Fo^2^)+(0.0158P)^2^+0.0000P] where P=(Fo^2^+2Fc^2^)/3'
_atom_sites_solution_hydrogens     geom
_atom_sites_solution_primary     direct
_atom_sites_solution_secondary     difmap
_refine_ls_shift/su_max     0.001
_refine_ls_shift/su_mean     0.000
_refine_diff_density_max     0.957
_refine_diff_density_min     -0.945
_refine_ls_extinction_method     none
_refine_ls_extinction_coef     ?
loop_
    _atom_type_symbol
    _atom_type_description
    _atom_type_scat_dispersion_real
    _atom_type_scat_dispersion_imag
    _atom_type_scat_source
    'C' 'C' 0.0033 0.0016
                         'International Tables Vol C Tables 4.2.6.8 and 6.1.1.4'
    'H' 'H' 0.0000 0.0000
                         'International Tables Vol C Tables 4.2.6.8 and 6.1.1.4'
    'F' 'F' 0.0171 0.0103
                         'International Tables Vol C Tables 4.2.6.8 and 6.1.1.4'
    'I' 'I' -0.4742 1.8119
                         'International Tables Vol C Tables 4.2.6.8 and 6.1.1.4'
    'N' 'N' 0.0061 0.0033
                         'International Tables Vol C Tables 4.2.6.8 and 6.1.1.4'
    'Pb' 'Pb' -3.3944 10.1111
                         'International Tables Vol C Tables 4.2.6.8 and 6.1.1.4'
_computing_data_collection     'SMART (Siemens, 1996)'
_computing_cell_refinement     'SAINT (Siemens, 1996)'
_computing_data_reduction     'SAINT (Siemens, 1996)'
_computing_structure_solution     'SHELXS97 (Sheldrick, 2008)'
_computing_structure_refinement     'SHELXL97 (Sheldrick, 2008)'
_computing_molecular_graphics     'SHELXTL (Sheldrick, 2008)'
_computing_publication_material     'SHELXTL (Sheldrick, 2008)'
loop_
    _atom_site_type_symbol
    _atom_site_label
    _atom_site_fract_x
    _atom_site_fract_y
    _atom_site_fract_z
    _atom_site_U_iso_or_equiv
    _atom_site_adp_type
    _atom_site_calc_flag
    _atom_site_refinement_flags
    _atom_site_occupancy
    _atom_site_symmetry_multiplicity
    _atom_site_disorder_assembly
    _atom_site_disorder_group
    C C12 -0.1124(8) 0.409(2) 0.2967(6) 0.073(5) Uani d . 1 1 . .
    Pb Pb1 0.24868(3) 0.30676(6) 0.394853(19) 0.04686(15) Uani d . 1 1 . .
    I I1 0.31600(4) 0.05236(13) 0.48094(3) 0.0538(3) Uani d . 1 1 . .
    I I2 0.12891(4) 0.05643(12) 0.40030(4) 0.0583(3) Uani d . 1 1 . .
    I I3 0.31533(4) 0.05436(13) 0.30998(3) 0.0596(3) Uani d . 1 1 . .
    F F1 -0.1508(4) 0.4781(12) 0.2589(4) 0.111(4) Uani d . 1 1 . .
    N N1 0.0224(5) 0.2690(14) 0.1530(4) 0.049(3) Uani d . 1 1 . .
    N N2 0.0119(5) 0.2585(14) 0.2088(4) 0.058(3) Uani d . 1 1 . .
    C C1 -0.0187(7) 0.2012(17) 0.1191(5) 0.060(4) Uani d . 1 1 . .
    H H1 -0.0562 0.1525 0.1318 0.073 Uiso calc R 1 1 . .
    C C2 -0.0062(7) 0.2018(18) 0.0630(6) 0.071(5) Uani d . 1 1 . .
    H H2 -0.0359 0.1579 0.0392 0.086 Uiso calc R 1 1 . .
    C C3 0.0503(7) 0.2683(18) 0.0453(6) 0.064(4) Uani d . 1 1 . .
    H H3 0.0597 0.2675 0.0093 0.077 Uiso calc R 1 1 . .
    C C4 0.0927(7) 0.336(2) 0.0803(7) 0.070(5) Uani d . 1 1 . .
    C C5 0.1517(7) 0.408(2) 0.0643(6) 0.090(6) Uani d . 1 1 . .
    H H5 0.1622 0.4115 0.0284 0.108 Uiso calc R 1 1 . .
    C C6 0.1922(7) 0.471(2) 0.0994(6) 0.112(7) Uani d . 1 1 . .
    H H6 0.2299 0.5216 0.0877 0.134 Uiso calc R 1 1 . .
    C C7 0.1793(7) 0.464(2) 0.1555(6) 0.097(6) Uani d . 1 1 . .
    H H7 0.2087 0.5072 0.1796 0.117 Uiso calc R 1 1 . .
    C C8 0.1249(7) 0.394(2) 0.1730(6) 0.080(5) Uani d . 1 1 . .
    H H8 0.1170 0.3871 0.2092 0.096 Uiso calc R 1 1 . .
    C C9 0.0800(7) 0.3326(18) 0.1367(6) 0.055(4) Uani d . 1 1 . .
    C C10 -0.0397(6) 0.3288(15) 0.2223(5) 0.043(3) Uani d . 1 1 . .
    H H10 -0.0665 0.3773 0.1971 0.052 Uiso calc R 1 1 . .
    C C11 -0.0565(7) 0.3323(17) 0.2785(5) 0.051(4) Uani d . 1 1 . .
    C C13 -0.1289(7) 0.421(2) 0.3469(6) 0.080(5) Uani d . 1 1 . .
    H H13 -0.1660 0.4788 0.3563 0.096 Uiso calc R 1 1 . .
    C C14 -0.0916(9) 0.350(2) 0.3848(7) 0.096(6) Uani d . 1 1 . .
    H H14 -0.1040 0.3526 0.4202 0.115 Uiso calc R 1 1 . .
    C C15 -0.0353(8) 0.274(2) 0.3700(6) 0.083(6) Uani d . 1 1 . .
    H H15 -0.0097 0.2252 0.3959 0.099 Uiso calc R 1 1 . .
    C C16 -0.0158(7) 0.2680(18) 0.3182(6) 0.065(4) Uani d . 1 1 . .
    H H16 0.0238 0.2220 0.3093 0.078 Uiso calc R 1 1 . .
loop_
    _atom_site_aniso_label
    _atom_site_aniso_U_11
    _atom_site_aniso_U_22
    _atom_site_aniso_U_33
    _atom_site_aniso_U_12
    _atom_site_aniso_U_13
    _atom_site_aniso_U_23
    C12 0.076(12) 0.102(14) 0.042(10) 0.015(11) -0.003(9) -0.037(10)
    Pb1 0.0469(3) 0.0437(3) 0.0499(3) -0.0005(2) -0.0006(4) -0.0024(3)
    I1 0.0494(6) 0.0675(6) 0.0444(5) -0.0033(6) -0.0076(4) -0.0005(5)
    I2 0.0422(5) 0.0616(6) 0.0710(6) -0.0023(5) -0.0070(5) -0.0082(6)
    I3 0.0676(6) 0.0681(6) 0.0432(5) -0.0080(6) 0.0125(5) -0.0060(6)
    F1 0.067(7) 0.161(10) 0.104(8) 0.055(6) 0.000(6) -0.021(7)
    N1 0.046(8) 0.065(9) 0.035(8) 0.004(7) -0.006(6) -0.009(6)
    N2 0.050(8) 0.080(9) 0.043(8) 0.009(6) 0.010(6) -0.005(6)
    C1 0.052(10) 0.071(11) 0.059(11) 0.007(8) -0.001(8) -0.019(8)
    C2 0.037(10) 0.117(15) 0.060(11) 0.014(10) -0.023(8) -0.021(10)
    C3 0.044(10) 0.088(12) 0.061(11) -0.013(9) -0.002(8) -0.015(9)
    C4 0.039(10) 0.085(13) 0.087(13) 0.008(9) 0.016(9) -0.004(10)
    C5 0.034(9) 0.190(19) 0.046(9) -0.021(11) 0.002(7) -0.037(11)
    C6 0.059(11) 0.21(2) 0.062(11) -0.040(12) 0.019(10) -0.037(13)
    C7 0.023(8) 0.20(2) 0.066(11) -0.017(11) 0.003(7) -0.045(12)
    C8 0.052(11) 0.124(16) 0.064(11) -0.005(10) 0.008(9) -0.012(10)
    C9 0.043(10) 0.067(11) 0.057(11) -0.004(8) 0.013(8) -0.013(9)
    C10 0.057(10) 0.046(9) 0.027(8) 0.006(7) -0.014(7) 0.000(6)
    C11 0.044(9) 0.065(10) 0.042(9) 0.001(8) 0.007(7) -0.005(7)
    C13 0.035(9) 0.134(15) 0.072(12) 0.023(11) 0.016(8) -0.017(12)
    C14 0.089(15) 0.123(16) 0.077(15) 0.019(12) 0.020(12) -0.018(12)
    C15 0.071(14) 0.109(15) 0.068(13) 0.014(11) -0.011(10) 0.010(11)
    C16 0.065(12) 0.095(13) 0.036(9) 0.017(9) 0.005(9) -0.004(9)
_geom_special_details
;
All e.s.d.'s (except the e.s.d. in the dihedral angle between two l.s. planes)
are estimated using the full covariance matrix. The cell e.s.d.'s are taken
into account individually in the estimation of e.s.d.'s in distances, angles
and torsion angles; correlations between e.s.d.'s in cell parameters are only
used when they are defined by crystal symmetry. An approximate (isotropic)
treatment of cell e.s.d.'s is used for estimating e.s.d.'s involving l.s.
planes.
;
loop_
    _geom_bond_atom_site_label_1
    _geom_bond_atom_site_label_2
    _geom_bond_site_symmetry_2
    _geom_bond_distance
    _geom_bond_publ_flag
    C12 C13 . 1.313(17) ?
    C12 F1 . 1.359(16) ?
    C12 C11 . 1.397(17) ?
    Pb1 I3 7_665 3.1935(12) ?
    Pb1 I2 . 3.1938(11) ?
    Pb1 I1 7_665 3.2102(11) ?
    Pb1 I2 7_665 3.2339(11) ?
    Pb1 I3 . 3.2402(11) ?
    Pb1 I1 . 3.2761(11) ?
    I1 Pb1 7_655 3.2102(11) ?
    I2 Pb1 7_655 3.2339(11) ?
    I3 Pb1 7_655 3.1935(11) ?
    N1 C1 . 1.324(14) ?
    N1 C9 . 1.366(15) ?
    N1 N2 . 1.427(13) ?
    N2 C10 . 1.260(14) ?
    C1 C2 . 1.437(17) ?
    C1 H1 . 0.9300 ?
    C2 C3 . 1.366(17) ?
    C2 H2 . 0.9300 ?
    C3 C4 . 1.358(18) ?
    C3 H3 . 0.9300 ?
    C4 C5 . 1.418(18) ?
    C4 C9 . 1.446(18) ?
    C5 C6 . 1.323(17) ?
    C5 H5 . 0.9300 ?
    C6 C7 . 1.440(18) ?
    C6 H6 . 0.9300 ?
    C7 C8 . 1.335(18) ?
    C7 H7 . 0.9300 ?
    C8 C9 . 1.399(18) ?
    C8 H8 . 0.9300 ?
    C10 C11 . 1.457(16) ?
    C10 H10 . 0.9300 ?
    C11 C16 . 1.407(17) ?
    C13 C14 . 1.355(19) ?
    C13 H13 . 0.9300 ?
    C14 C15 . 1.373(19) ?
    C14 H14 . 0.9300 ?
    C15 C16 . 1.368(17) ?
    C15 H15 . 0.9300 ?
    C16 H16 . 0.9300 ?
loop_
    _geom_angle_atom_site_label_1
    _geom_angle_atom_site_label_2
    _geom_angle_atom_site_label_3
    _geom_angle_site_symmetry_1
    _geom_angle_site_symmetry_3
    _geom_angle
    _geom_angle_publ_flag
    C13 C12 F1 . . 119.5(15) ?
    C13 C12 C11 . . 124.6(16) ?
    F1 C12 C11 . . 115.9(13) ?
    I3 Pb1 I2 7_665 . 94.65(3) ?
    I3 Pb1 I1 7_665 7_665 84.55(3) ?
    I2 Pb1 I1 . 7_665 90.95(3) ?
    I3 Pb1 I2 7_665 7_665 89.13(3) ?
    I2 Pb1 I2 . 7_665 175.06(4) ?
    I1 Pb1 I2 7_665 7_665 86.24(3) ?
    I3 Pb1 I3 7_665 . 96.66(3) ?
    I2 Pb1 I3 . . 89.01(3) ?
    I1 Pb1 I3 7_665 . 178.79(3) ?
    I2 Pb1 I3 7_665 . 93.71(3) ?
    I3 Pb1 I1 7_665 . 179.26(3) ?
    I2 Pb1 I1 . . 85.80(3) ?
    I1 Pb1 I1 7_665 . 96.03(3) ?
    I2 Pb1 I1 7_665 . 90.45(3) ?
    I3 Pb1 I1 . . 82.76(3) ?
    Pb1 I1 Pb1 7_655 . 75.16(2) ?
    Pb1 I2 Pb1 . 7_655 75.97(2) ?
    Pb1 I3 Pb1 7_655 . 75.88(2) ?
    C1 N1 C9 . . 121.7(13) ?
    C1 N1 N2 . . 120.8(12) ?
    C9 N1 N2 . . 117.0(12) ?
    C10 N2 N1 . . 111.8(11) ?
    N1 C1 C2 . . 121.0(14) ?
    N1 C1 H1 . . 119.5 ?
    C2 C1 H1 . . 119.5 ?
    C3 C2 C1 . . 118.6(13) ?
    C3 C2 H2 . . 120.7 ?
    C1 C2 H2 . . 120.7 ?
    C4 C3 C2 . . 120.2(15) ?
    C4 C3 H3 . . 119.9 ?
    C2 C3 H3 . . 119.9 ?
    C3 C4 C5 . . 122.9(16) ?
    C3 C4 C9 . . 120.7(15) ?
    C5 C4 C9 . . 116.5(15) ?
    C6 C5 C4 . . 121.3(15) ?
    C6 C5 H5 . . 119.4 ?
    C4 C5 H5 . . 119.4 ?
    C5 C6 C7 . . 121.4(15) ?
    C5 C6 H6 . . 119.3 ?
    C7 C6 H6 . . 119.3 ?
    C8 C7 C6 . . 120.0(14) ?
    C8 C7 H7 . . 120.0 ?
    C6 C7 H7 . . 120.0 ?
    C7 C8 C9 . . 120.0(14) ?
    C7 C8 H8 . . 120.0 ?
    C9 C8 H8 . . 120.0 ?
    N1 C9 C8 . . 121.5(14) ?
    N1 C9 C4 . . 117.6(14) ?
    C8 C9 C4 . . 120.8(15) ?
    N2 C10 C11 . . 118.4(12) ?
    N2 C10 H10 . . 120.8 ?
    C11 C10 H10 . . 120.8 ?
    C16 C11 C12 . . 115.4(13) ?
    C16 C11 C10 . . 122.6(13) ?
    C12 C11 C10 . . 121.9(13) ?
    C12 C13 C14 . . 119.9(16) ?
    C12 C13 H13 . . 120.1 ?
    C14 C13 H13 . . 120.1 ?
    C13 C14 C15 . . 118.9(17) ?
    C13 C14 H14 . . 120.6 ?
    C15 C14 H14 . . 120.6 ?
    C16 C15 C14 . . 122.0(16) ?
    C16 C15 H15 . . 119.0 ?
    C14 C15 H15 . . 119.0 ?
    C15 C16 C11 . . 119.1(14) ?
    C15 C16 H16 . . 120.5 ?
    C11 C16 H16 . . 120.5 ?
