# Supplementary material for: catena-Poly[1-[(2-fluoro­benzyl­idene)amino]­quinolinium [plumbate(II)-tri-μ-iodido]]
Source: Acta Crystallogr Sect E Struct Rep Online. 2011 Dec 7;68(Pt 1):m19. doi: 10.1107/S1600536811051853 (PMC3254297; doi:10.1107/S1600536811051853)
Supplement: Supplementary file 2 [file e-68-00m19-Isup2.hkl]

# 
# h,k,l, Fc-squared, Fo-squared, sigma(Fo-squared) and status flag 
# 
data_I
_shelx_title ' 1 in P-1                         Pbca' 
_shelx_refln_list_code          4 
_shelx_F_calc_maximum     1064.21 
_exptl_crystal_F_000      2976.00 
_reflns_d_resolution_high  0.8107 
 
loop_ 
 _symmetry_equiv_pos_as_xyz 
 'x, y, z' 
 '-x+1/2, -y, z+1/2' 
 'x+1/2, -y+1/2, -z' 
 '-x, y+1/2, -z+1/2' 
 '-x, -y, -z' 
 'x-1/2, y, -z-1/2' 
 '-x-1/2, y-1/2, z' 
 'x, -y-1/2, z-1/2' 
 
_cell_length_a    20.8880 
_cell_length_b     7.9112 
_cell_length_c    25.1970 
_cell_angle_alpha  90.000 
_cell_angle_beta   90.000 
_cell_angle_gamma  90.000 
 
_shelx_F_squared_multiplier     1.000 
 
loop_ 
 _refln_index_h 
 _refln_index_k 
 _refln_index_l 
 _refln_F_squared_calc 
 _refln_F_squared_meas 
 _refln_F_squared_sigma 
 _refln_observed_status 
   2   0   0   664980.25   679654.63  69298.28 o 
   4   0   0    21885.96    25766.74   1710.07 o 
   6   0   0    41789.94    44011.52   1885.29 o 
   8   0   0    63573.01    68788.27   2750.26 o 
  10   0   0    42287.07    44428.08   2234.79 o 
  12   0   0    58703.16    62266.50   2859.57 o 
  14   0   0   272035.22   277306.59   8867.71 o 
  16   0   0   411410.03   411552.63  16116.25 o 
  18   0   0   125854.61   132380.13   7290.20 o 
  20   0   0      593.19        0.00   1984.10 o 
  22   0   0     2223.70      932.72   2018.13 o 
  24   0   0     5357.40     4545.54   2727.36 o 
   2   1   0     1362.29      699.26    254.35 o 
   4   1   0    24655.67    26932.74   1038.74 o 
   6   1   0    67223.87    71837.55   2582.96 o 
   8   1   0     5186.70     6371.63    781.52 o 
  10   1   0    42320.97    47791.79   1889.03 o 
  12   1   0    33823.70    34760.70   2174.06 o 
  14   1   0     1476.39      126.61    792.14 o 
  16   1   0      735.01        0.00   1303.71 o 
  18   1   0       96.41        0.00   1292.51 o 
  20   1   0       11.22      416.60   1304.22 o 
  22   1   0      433.99      421.66   1447.17 o 
  24   1   0      336.31        0.00   1613.69 o 
   0   2   0    51766.92    54739.45   3122.41 o 
   2   2   0    94391.86    95878.63   2135.14 o 
   4   2   0   827108.56   820774.75  17052.12 o 
   6   2   0   552642.37   548313.31  13084.61 o 
   8   2   0   285873.03   286479.38   6613.43 o 
  10   2   0   147838.64   144116.36   4378.68 o 
  12   2   0   104670.88   108304.83   3336.90 o 
  14   2   0     3073.80     4184.09   1154.06 o 
  16   2   0    13758.38    14481.35   2569.76 o 
  18   2   0     2193.43        0.00   1479.41 o 
  20   2   0    51360.48    51082.07   3353.96 o 
  22   2   0    41765.88    34454.89   3053.26 o 
  24   2   0     8117.45     5947.57   2323.00 o 
   2   3   0    14109.87    14342.69    875.44 o 
   4   3   0   145184.17   140419.36   3149.71 o 
   6   3   0   223886.19   220412.39   4705.39 o 
   8   3   0        2.88        0.00    420.53 o 
  10   3   0   164279.89   160630.41   4291.15 o 
  12   3   0    78692.42    76936.70   2739.37 o 
  14   3   0      828.84      437.67    841.54 o 
  16   3   0    11267.71    10612.25   1450.16 o 
  18   3   0     2785.23     3935.13   1293.68 o 
  20   3   0     4653.11     6518.31   3122.62 o 
  22   3   0     8076.69     6296.10   1883.56 o 
  24   3   0       22.59     1644.41   1954.82 o 
   0   4   0    55211.35    52770.86   3248.24 o 
   2   4   0     6554.72     7454.58   1010.58 o 
   4   4   0     8638.72     8308.71    648.05 o 
   6   4   0    12625.60    14309.08   1037.95 o 
   8   4   0      213.94        0.00    580.39 o 
  10   4   0      704.71     1569.36   1094.59 o 
  12   4   0     2757.04      719.54   1163.48 o 
  14   4   0     4714.58     5376.01   1170.70 o 
  16   4   0     5318.89     8153.60   1399.17 o 
  18   4   0     1081.91     2048.90   1157.95 o 
  20   4   0       81.08     1488.90   1284.24 o 
  22   4   0      158.52        0.00   1881.30 o 
   2   5   0     4955.52     5150.25   1094.48 o 
   4   5   0   100351.66    98803.18   2969.85 o 
   6   5   0    86362.23    89604.22   2876.56 o 
   8   5   0      162.52        0.00    820.58 o 
  10   5   0   102141.74   100551.66   4112.39 o 
  12   5   0    45518.05    49809.05   2996.31 o 
  14   5   0     1006.21      530.81   1176.35 o 
  16   5   0     6212.25     5719.88   2095.04 o 
  18   5   0     1361.26     2484.58   1471.07 o 
  20   5   0     3127.48     5623.67   1843.89 o 
  22   5   0     3030.84     4115.26   3087.78 o 
   0   6   0     1170.57     1195.21   1425.00 o 
   2   6   0     4723.98     4053.32   1221.26 o 
   4   6   0    35460.43    31642.27   2234.56 o 
   6   6   0    49674.84    52466.14   2838.41 o 
   8   6   0    13941.62    13646.27   4726.73 o 
  10   6   0    22759.61    20821.76   2558.52 o 
  12   6   0    19635.34    18516.71   3170.62 o 
  14   6   0     2563.42     3961.10   1857.26 o 
  16   6   0      434.11      875.92   1699.89 o 
  18   6   0      810.39        0.00   1854.85 o 
  20   6   0     5498.00     6395.38   3204.04 o 
   2   7   0     1169.42        0.00   1109.32 o 
   4   7   0     8607.05     7360.45   1604.18 o 
   6   7   0    13998.43    10138.55   2084.08 o 
   8   7   0     1678.10      526.48   1883.15 o 
  10   7   0    13684.38    16422.58   2531.61 o 
  12   7   0     8905.19     4734.76   1941.88 o 
  14   7   0       35.27      299.67   1713.62 o 
  16   7   0      806.27     2043.06   1882.23 o 
   0   8   0    95858.67    99567.48   6362.89 o 
   2   8   0    45973.15    54212.78   3316.15 o 
   4   8   0     5899.73     6620.80   1634.81 o 
   6   8   0     4087.39     2661.30   2037.93 o 
   8   8   0     7959.09     8127.05   5079.75 o 
  10   8   0     6580.81     7325.74   2275.60 o 
  12   8   0     4945.76     6031.15   2198.07 o 
  14   8   0    14711.07    15268.97   3921.87 o 
   2   9   0       88.55        0.00   1612.73 o 
   4   9   0      204.51        0.00   1817.48 o 
   6   9   0        3.01        0.00   2580.27 o 
   8   9   0       11.95      348.40   1882.89 o 
   1   1   1      395.22      277.40    171.96 o 
   2   1   1      347.38      120.60    159.23 o 
   3   1   1    24794.39    26159.17    672.57 o 
   4   1   1   147038.50   155390.73   2529.33 o 
   5   1   1   270813.00   289930.31   5042.97 o 
   6   1   1   184923.08   193427.81   3381.78 o 
   7   1   1    72943.36    76598.58   1592.02 o 
   8   1   1     1191.26     1206.42    546.99 o 
   9   1   1    64803.30    68645.65   1592.08 o 
  10   1   1   114598.01   114376.84   2736.82 o 
  11   1   1   167798.61   169966.31   4898.08 o 
  12   1   1    61907.57    63489.21   2519.69 o 
  13   1   1    11006.85    13401.07   1066.52 o 
  14   1   1      962.79     1012.24    585.01 o 
  15   1   1    12124.78    13760.93   1072.77 o 
  16   1   1     5419.07     4656.95   1263.62 o 
  17   1   1     7023.15     4991.92   1663.79 o 
  18   1   1     1914.28     1686.99    972.64 o 
  19   1   1     1915.41     2228.71   1030.85 o 
  20   1   1     2150.65     1745.70   1019.41 o 
  21   1   1     6672.28     6918.77   1345.72 o 
  22   1   1     3253.85     2860.60   1174.99 o 
  23   1   1     2533.47     1048.38   1148.65 o 
  24   1   1       24.07        0.00   1102.67 o 
  25   1   1     2031.39      833.65   1330.35 o 
   0   2   1    11751.10    11995.22    916.37 o 
   1   2   1    51644.05    52151.03    977.97 o 
   2   2   1      589.31      398.05    270.42 o 
   3   2   1   170581.64   168100.59   2479.45 o 
   4   2   1    58778.38    57697.63   1068.45 o 
   5   2   1   248257.97   251597.14   3809.52 o 
   6   2   1   141650.38   145508.39   2420.97 o 
   7   2   1   128749.68   129914.43   2228.65 o 
   8   2   1    50878.41    51880.45   1304.89 o 
   9   2   1    66967.73    67936.77   1584.41 o 
  10   2   1    49255.93    50644.16   1584.91 o 
  11   2   1    78208.33    74709.32   2764.40 o 
  12   2   1    28579.14    30168.50   1250.10 o 
  13   2   1    19442.84    21137.29   1303.36 o 
  14   2   1     4294.02     4974.64    756.39 o 
  15   2   1      279.45     1048.67    647.29 o 
  16   2   1     1011.79      601.70    716.27 o 
  17   2   1     1575.90      961.84    926.98 o 
  18   2   1      934.56        0.00    928.59 o 
  19   2   1     9807.07     8838.66   1427.52 o 
  20   2   1    10449.85    10123.39   1361.31 o 
  21   2   1    22933.48    27137.42   2117.80 o 
  22   2   1     7434.83     8300.36   1423.57 o 
  23   2   1     8457.18     6999.45   1434.81 o 
  24   2   1     1858.96     2367.16   1289.31 o 
  25   2   1      959.87        0.00   1292.40 o 
   1   3   1       47.92        0.00    246.90 o 
   2   3   1      166.94      397.93    260.07 o 
   3   3   1    12297.45    13052.60    479.09 o 
   4   3   1    11460.47    11475.77    481.37 o 
   5   3   1    25423.41    26207.92    752.92 o 
   6   3   1    35083.64    35465.21    886.37 o 
   7   3   1    13269.32    14650.93    606.15 o 
   8   3   1      393.79      438.02    453.98 o 
   9   3   1    25466.11    25138.98    924.09 o 
  10   3   1    27092.64    27883.98   1448.22 o 
  11   3   1    41161.78    41562.97   1352.86 o 
  12   3   1    13117.22    13932.24    916.41 o 
  13   3   1     4636.70     4780.13    740.95 o 
  14   3   1     1077.38      396.02    765.99 o 
  15   3   1     1504.07     1465.45    627.18 o 
  16   3   1     2634.08     3539.62    793.66 o 
  17   3   1       88.71     1754.29    768.45 o 
  18   3   1        4.81        0.00    684.20 o 
  19   3   1       21.50        0.00    947.42 o 
  20   3   1       22.28     1144.31   1001.43 o 
  21   3   1      263.25        0.00   1132.88 o 
  22   3   1       74.93        0.00   1152.43 o 
  23   3   1        4.47     2358.05   1254.48 o 
  24   3   1      210.94        0.00   1200.14 o 
   0   4   1   374739.22   350651.84   9114.75 o 
   1   4   1   500221.19   481015.63   7966.99 o 
   2   4   1   120509.05   114896.88   2184.59 o 
   3   4   1    99638.86    93387.08   1755.23 o 
   4   4   1    16032.33    15857.88    569.44 o 
   5   4   1     1666.96     2690.16    367.03 o 
   6   4   1     7436.44     7400.86    500.42 o 
   7   4   1    17674.66    18950.33    724.76 o 
   8   4   1    11191.81    10601.19    601.08 o 
   9   4   1    31855.45    30292.13   1128.48 o 
  10   4   1    15286.89    15864.07    903.41 o 
  11   4   1    16251.98    17127.30   1067.96 o 
  12   4   1     9056.12     8426.46   1014.67 o 
  13   4   1    26180.45    27002.40   1643.14 o 
  14   4   1    37710.68    38285.42   1507.16 o 
  15   4   1   113811.77   113346.05   2707.97 o 
  16   4   1    54364.35    59938.46   1982.39 o 
  17   4   1    75327.59    72950.05   2238.67 o 
  18   4   1    21295.69    20704.75   1958.85 o 
  19   4   1     7358.85     5685.69    936.81 o 
  20   4   1      637.41        0.00    944.17 o 
  21   4   1      463.29        0.00   1106.76 o 
  22   4   1      107.67        0.00   1275.01 o 
  23   4   1      949.67     2050.67   1592.42 o 
   1   5   1      298.76      204.39    559.76 o 
   2   5   1       73.38      812.49    587.89 o 
   3   5   1        1.46        0.00    540.47 o 
   4   5   1      332.19        0.00    608.36 o 
   5   5   1      121.59        0.00    444.86 o 
   6   5   1      759.69      748.47    504.79 o 
   7   5   1     1280.27     1105.85    667.62 o 
   8   5   1      185.84        0.00    602.57 o 
   9   5   1     1371.02     1688.99    706.66 o 
  10   5   1     1177.12      309.45    900.77 o 
  11   5   1     1635.54     2144.18    831.82 o 
  12   5   1      122.57        0.00    741.24 o 
  13   5   1      689.17      755.41    838.43 o 
  14   5   1      619.67      628.34    830.17 o 
  15   5   1       88.39        0.00    787.11 o 
  16   5   1      106.71      193.34    789.58 o 
  17   5   1      606.67     3018.24   1056.67 o 
  18   5   1      749.21      310.22    992.76 o 
  19   5   1      134.23     1145.29   1126.56 o 
  20   5   1       10.88        0.00   1123.40 o 
  21   5   1        5.35      801.14   1274.05 o 
  22   5   1       44.70        0.00   1578.43 o 
   0   6   1     1432.25      918.28   1026.28 o 
   1   6   1     1503.62      786.34    693.65 o 
   2   6   1     2807.52     2406.93    785.41 o 
   3   6   1    34075.59    34196.34   1629.81 o 
   4   6   1    42503.74    44025.00   1828.84 o 
   5   6   1    79918.07    85551.58   2550.18 o 
   6   6   1    39755.37    39333.80   1908.07 o 
   7   6   1    59967.73    59383.68   2888.47 o 
   8   6   1    19540.73    22787.32   1948.58 o 
   9   6   1    25550.53    24850.00   1876.12 o 
  10   6   1    17215.63    19690.74   1732.81 o 
  11   6   1    29804.62    28107.35   2029.52 o 
  12   6   1    12205.24    13287.29   1588.32 o 
  13   6   1     8978.83     9541.72   1501.30 o 
  14   6   1     2122.77     1676.58   1910.04 o 
  15   6   1      199.64      919.32   1206.02 o 
  16   6   1      215.10     1055.62   1183.67 o 
  17   6   1      223.42     3425.41   1463.77 o 
  18   6   1      921.53      821.28   1407.41 o 
  19   6   1     6059.92     6237.78   1773.41 o 
  20   6   1     5671.57     4678.23   1705.93 o 
   1   7   1       33.84      161.59   1046.74 o 
   2   7   1       17.99      210.85    783.84 o 
   3   7   1      820.96       21.74    785.63 o 
   4   7   1     2901.01     1067.48    877.36 o 
   5   7   1    10577.57     9915.98   1179.54 o 
   6   7   1     7659.90     9553.15   1869.56 o 
   7   7   1     3831.40     3650.81   1231.55 o 
   8   7   1        4.38      551.18   1128.13 o 
   9   7   1     2056.73      388.79   1081.01 o 
  10   7   1     3228.47     3960.43   1322.36 o 
  11   7   1     7652.15     4018.92   1323.64 o 
  12   7   1     1759.63      767.57   1210.48 o 
  13   7   1      145.07      256.93   1206.88 o 
  14   7   1      110.28        0.00   1176.82 o 
  15   7   1      678.80     2049.73   1378.02 o 
  16   7   1      142.93        0.00   1281.86 o 
  17   7   1      177.09     2502.04   1471.89 o 
   0   8   1     3225.72     3124.69   1475.11 o 
   1   8   1     6232.95     7268.36   1401.27 o 
   2   8   1     1887.34     2171.04   1103.86 o 
   3   8   1     1131.01      918.84    947.57 o 
   4   8   1      144.91      835.58   1078.81 o 
   5   8   1       27.66     1060.76   1171.96 o 
   6   8   1       24.96      223.60   1202.42 o 
   7   8   1      190.47     1363.21   1446.22 o 
   8   8   1      430.49     1116.46   1353.42 o 
   9   8   1      106.83        0.00   1232.50 o 
  10   8   1      224.86     2161.01   1619.81 o 
  11   8   1      678.87     1240.64   1349.36 o 
  12   8   1      311.50     2115.04   1340.90 o 
  13   8   1      833.64     2194.18   1432.07 o 
  14   8   1      669.76     5810.22   1634.19 o 
   1   9   1       25.96     1546.85   1063.92 o 
   2   9   1        0.82     1296.84   1080.35 o 
   3   9   1      379.67     1358.72   1294.39 o 
   4   9   1     1406.35      708.61   1257.86 o 
   5   9   1     3773.99     3790.80   1471.68 o 
   6   9   1     1387.63     2478.47   1435.02 o 
   7   9   1     1224.26     2965.76   1645.26 o 
   8   9   1       54.46      793.02   1582.08 o 
   9   9   1     1285.42     5577.18   1635.17 o 
   0   0   2    31960.10    32063.11   1299.74 o 
   2   0   2    89336.91    94170.02   2458.68 o 
   3   0   2   445775.94   452930.69   8708.60 o 
   4   0   2     1263.72      320.60    395.23 o 
   5   0   2    19858.31    22190.42    912.91 o 
   6   0   2    10762.50    12174.35   1089.68 o 
   7   0   2   155999.48   166247.25   3725.28 o 
   8   0   2     5891.30     8621.86    890.35 o 
   9   0   2   205488.38   222717.05   5436.48 o 
  10   0   2     3570.16     4830.54    991.90 o 
  11   0   2    65192.09    69222.61   2748.35 o 
  12   0   2     4957.59     6601.27    770.70 o 
  13   0   2    46811.57    48949.40   1820.84 o 
  14   0   2    12386.17    13460.40   1078.97 o 
  15   0   2   206061.22   216964.05   8541.90 o 
  16   0   2    22688.88    20938.72   2129.70 o 
  17   0   2   158144.22   167349.67   5868.71 o 
  18   0   2     5611.02     4712.35   1623.08 o 
  19   0   2    17269.63    14071.72   3605.37 o 
  20   0   2       31.24     1031.56   2012.87 o 
  21   0   2      895.18        0.00   1401.71 o 
  22   0   2      589.97     1103.68   1705.21 o 
  23   0   2     7112.65     7388.27   1911.36 o 
  24   0   2      529.44        0.00   1765.71 o 
  25   0   2    13635.76    13209.22   2954.22 o 
   1   1   2     6064.09     5662.07    253.75 o 
   2   1   2    12314.08    12633.51    402.10 o 
   3   1   2     3525.88     4355.76    394.01 o 
   4   1   2     6688.33     6990.01    413.31 o 
   5   1   2    37724.08    40115.23    964.48 o 
   6   1   2        3.12        0.00    293.47 o 
   7   1   2     3685.49     4412.48    417.16 o 
   8   1   2       65.16        0.00    320.27 o 
   9   1   2    10859.33    11376.20    765.52 o 
  10   1   2      780.69      234.41    552.45 o 
  11   1   2    35852.51    38505.39   1589.45 o 
  12   1   2     4954.23     5199.93    710.86 o 
  13   1   2      417.54      652.21    715.05 o 
  14   1   2      965.59     1411.62    641.38 o 
  15   1   2      110.81      164.00    624.07 o 
  16   1   2      538.33      597.74    871.49 o 
  17   1   2     1003.29        0.00   1318.64 o 
  18   1   2      462.89     1484.96    943.45 o 
  19   1   2      942.58      304.74    940.31 o 
  20   1   2       18.88        0.00   1098.96 o 
  21   1   2       11.43     1830.23   1125.30 o 
  22   1   2        2.82        0.00   1064.12 o 
  23   1   2       53.48        0.00   1361.90 o 
  24   1   2       63.42        0.00   1110.32 o 
  25   1   2      753.82      421.85   1264.89 o 
   0   2   2     1191.78     1555.23    436.82 o 
   1   2   2     3487.86     2156.64    390.30 o 
   2   2   2    11956.21    12016.52    459.60 o 
   3   2   2   290704.88   282626.47   3976.44 o 
   4   2   2     6831.38     6752.15    414.69 o 
   5   2   2   278154.69   276444.50   4157.24 o 
   6   2   2    26602.46    27863.04    789.22 o 
   7   2   2   166133.69   165714.78   2859.51 o 
   8   2   2     5325.71     6745.44    929.06 o 
   9   2   2    64351.10    61723.32   1505.17 o 
  10   2   2    11525.79     9568.97    731.60 o 
  11   2   2   123552.95   125663.93   2687.87 o 
  12   2   2     8053.15     9848.53    780.50 o 
  13   2   2    60835.63    61783.10   2308.28 o 
  14   2   2      214.60        0.00    602.49 o 
  15   2   2     5496.59     4738.04    788.14 o 
  16   2   2      752.39      386.45    683.85 o 
  17   2   2      812.21      384.32    887.77 o 
  18   2   2       58.56        0.00   1096.22 o 
  19   2   2    20021.69    19902.23   1933.52 o 
  20   2   2     5339.18     3243.29   1114.15 o 
  21   2   2    34409.43    34332.29   2113.82 o 
  22   2   2     2296.47     3361.78   1308.81 o 
  23   2   2     8925.23     6058.61   1484.20 o 
  24   2   2      693.32      990.84   1530.48 o 
  25   2   2     1000.30        0.00   1252.54 o 
   1   3   2    12213.03    12074.21    602.98 o 
   2   3   2     3680.37     3795.73    430.77 o 
   3   3   2     5509.56     5089.79    346.25 o 
   4   3   2      471.61      372.25    292.84 o 
   5   3   2    95070.59    91245.05   1606.14 o 
   6   3   2    12785.67    12866.22    632.35 o 
   7   3   2    53812.45    53176.58   1160.35 o 
   8   3   2      198.33      112.90    394.68 o 
   9   3   2    35691.85    36174.44   1115.53 o 
  10   3   2     9815.25     9628.44    757.83 o 
  11   3   2    57823.60    61787.09   1753.69 o 
  12   3   2     1319.65     1015.99    598.57 o 
  13   3   2      398.49      431.71    603.91 o 
  14   3   2       14.77        0.00    634.82 o 
  15   3   2    11981.57    10952.76   1128.40 o 
  16   3   2     1873.89     1288.53    761.25 o 
  17   3   2      257.32      496.66    729.13 o 
  18   3   2       70.49      637.48    753.61 o 
  19   3   2      152.79        0.00    869.44 o 
  20   3   2      690.13      503.71   1041.75 o 
  21   3   2     3354.31     4949.86   1227.69 o 
  22   3   2      293.70        0.00   1128.04 o 
  23   3   2     3363.72      645.76   1304.27 o 
  24   3   2       57.28        0.00   1181.70 o 
   0   4   2     1528.17     1337.97    861.31 o 
   1   4   2    15701.28    15111.38    654.65 o 
   2   4   2     1090.30      758.80    325.79 o 
   3   4   2      783.28      157.92    336.79 o 
   4   4   2       85.10        0.00    333.32 o 
   5   4   2     1069.11      553.88    319.87 o 
   6   4   2     1237.56     1076.01    372.99 o 
   7   4   2     6788.54     6717.86    534.63 o 
   8   4   2      438.92      513.75    407.50 o 
   9   4   2      340.32      131.13    466.37 o 
  10   4   2      166.66        0.00    521.79 o 
  11   4   2     2424.15     1120.13    584.97 o 
  12   4   2      369.81      948.74    569.13 o 
  13   4   2      521.51      858.75    639.62 o 
  14   4   2      730.94     1890.71    720.74 o 
  15   4   2     2210.82     2295.85    778.50 o 
  16   4   2     1585.93     2089.22    789.39 o 
  17   4   2     1604.53     2335.07    851.59 o 
  18   4   2       11.34      381.78    774.16 o 
  19   4   2      270.21      704.13    788.10 o 
  20   4   2        3.18     1017.19   1086.16 o 
  21   4   2       49.41        0.00   1259.20 o 
  22   4   2      100.82        0.00   1261.38 o 
  23   4   2       64.67     1525.43   1728.41 o 
   1   5   2     2755.47     2318.07    626.03 o 
   2   5   2      554.27       37.69    550.38 o 
   3   5   2      274.86     1218.21    623.78 o 
   4   5   2      368.62        0.00    480.97 o 
   5   5   2    54203.67    52363.54   1676.34 o 
   6   5   2     7572.33     6934.19    671.99 o 
   7   5   2    19708.69    20243.35    991.33 o 
   8   5   2       15.90        0.00    701.05 o 
   9   5   2    15024.88    15813.72   1105.77 o 
  10   5   2     4119.46     3189.77    822.45 o 
  11   5   2    35785.98    39962.09   1722.69 o 
  12   5   2     2197.18      483.25    788.27 o 
  13   5   2      197.38       33.45    823.33 o 
  14   5   2      358.67        0.00    762.79 o 
  15   5   2     5619.04     4111.21   1251.02 o 
  16   5   2      496.10      867.45    830.91 o 
  17   5   2      529.23     2408.53   1030.64 o 
  18   5   2       70.54      577.12    982.41 o 
  19   5   2      223.69       89.55   1055.97 o 
  20   5   2      197.79        0.00   1116.85 o 
  21   5   2     1536.68     2342.52   1359.99 o 
  22   5   2      320.63      260.90   1562.64 o 
   0   6   2       71.02     1347.19   1049.09 o 
   1   6   2     2243.81     1463.61    730.11 o 
   2   6   2      951.24      483.53    733.42 o 
   3   6   2    24132.86    24158.14   1664.36 o 
   4   6   2     2866.37     2924.13    915.15 o 
   5   6   2    37162.41    37358.76   2152.46 o 
   6   6   2      937.53        0.00   1058.69 o 
   7   6   2    10503.93    14195.85   1663.14 o 
   8   6   2     1331.01        0.00   1036.14 o 
   9   6   2    16027.13    16434.80   1584.27 o 
  10   6   2       33.45     2287.89   1015.87 o 
  11   6   2    12771.03    12189.00   2591.06 o 
  12   6   2     1561.08     3041.67   1157.42 o 
  13   6   2    11324.64    10464.02   1552.40 o 
  14   6   2      252.79        0.00   1134.10 o 
  15   6   2     1301.31      794.08   1261.85 o 
  16   6   2        9.68        0.00   1172.64 o 
  17   6   2      462.74      681.24   1330.72 o 
  18   6   2      179.26     1591.01   1442.56 o 
  19   6   2     2386.79     3395.23   1592.08 o 
  20   6   2      202.30     1895.49   1622.90 o 
   1   7   2       94.71       72.41    788.79 o 
   2   7   2      118.90        0.00    750.99 o 
   3   7   2       39.13      325.26    794.15 o 
   4   7   2      516.24       20.94    889.17 o 
   5   7   2     3763.18     3403.58    961.73 o 
   6   7   2      369.51     1208.16   1108.85 o 
   7   7   2     1826.59     2005.77   1189.67 o 
   8   7   2       26.81        0.00    996.41 o 
   9   7   2     3200.49      846.70   1169.27 o 
  10   7   2     1092.70      586.02   1134.89 o 
  11   7   2     7180.98     7577.49   1512.55 o 
  12   7   2      484.82     1000.27   1190.51 o 
  13   7   2      332.48      320.24   1201.67 o 
  14   7   2        0.60     1368.55   1263.25 o 
  15   7   2      462.83     1565.50   1346.81 o 
  16   7   2       20.12     1202.13   1434.78 o 
  17   7   2       36.26        0.00   1387.56 o 
   0   8   2     3972.33     3704.22   1570.43 o 
   1   8   2    50233.60    51563.14   2707.70 o 
   2   8   2     1830.07     1023.27    939.74 o 
   3   8   2    13383.52    13002.72   1399.45 o 
   4   8   2      283.29        0.00   1038.67 o 
   5   8   2     5809.63     5091.06   1397.75 o 
   6   8   2      281.25      674.80   1228.48 o 
   7   8   2    11728.14     7515.75   2361.49 o 
   8   8   2     1855.47     2297.43   1422.17 o 
   9   8   2    16937.34    20558.68   2030.35 o 
  10   8   2      429.95      730.40   1345.05 o 
  11   8   2     4757.24     4947.36   1498.40 o 
  12   8   2      397.65     2828.55   1417.59 o 
  13   8   2     5570.88     4595.22   1632.25 o 
  14   8   2      549.09     1970.06   1475.11 o 
   1   9   2       15.35      863.46   1032.65 o 
   2   9   2       16.71      752.89   1034.33 o 
   3   9   2       78.28        0.00   1237.96 o 
   4   9   2       21.53      642.75   1320.20 o 
   5   9   2       10.58      227.18   1286.75 o 
   6   9   2       30.69      340.42   1335.44 o 
   7   9   2        7.11     1351.35   1645.97 o 
   8   9   2        4.33        0.00   1534.62 o 
   9   9   2       20.99     1097.14   1440.06 o 
   1   1   3     3805.21     3575.26    291.61 o 
   2   1   3    36178.93    36360.55    727.49 o 
   3   1   3     8551.02     9162.11    419.71 o 
   4   1   3      134.38      159.21    294.08 o 
   5   1   3       26.64      786.11    296.38 o 
   6   1   3    82614.61    88193.82   1596.98 o 
   7   1   3     1615.50     1003.59    333.58 o 
   8   1   3      102.62       41.40    339.91 o 
   9   1   3       30.07        0.00    402.39 o 
  10   1   3    45244.45    46822.16   1221.52 o 
  11   1   3        0.66      465.91    699.18 o 
  12   1   3      417.81      268.52    454.58 o 
  13   1   3     3094.12     2721.07    638.55 o 
  14   1   3    34760.48    36400.22   1405.97 o 
  15   1   3     2146.01     1581.56    698.21 o 
  16   1   3     3977.88     4812.54    995.68 o 
  17   1   3     1233.59      457.85    874.29 o 
  18   1   3     9876.31     8649.36   1836.13 o 
  19   1   3     4308.00     3691.16   1487.04 o 
  20   1   3     1051.74     1343.85   1011.41 o 
  21   1   3       22.15     1198.88   1063.77 o 
  22   1   3     6511.96     5151.94   1264.83 o 
  23   1   3     1070.36      553.16   1226.24 o 
  24   1   3     1119.40      771.41   1152.01 o 
  25   1   3      349.13      215.32   1262.60 o 
   0   2   3    17601.14    18363.91    709.19 o 
   1   2   3      363.88        0.00    262.46 o 
   2   2   3   137738.19   135927.33   2056.97 o 
   3   2   3    69910.09    66711.38   1176.85 o 
   4   2   3   178486.67   176250.84   2760.52 o 
   5   2   3    34231.51    33699.42    869.60 o 
   6   2   3   112964.20   111983.16   1938.82 o 
   7   2   3     2291.32     2025.66    327.16 o 
   8   2   3     5788.52     6701.11    522.55 o 
   9   2   3     2608.96     2166.07    451.17 o 
  10   2   3    23555.22    25025.03    994.69 o 
  11   2   3    19692.44    20445.61   1390.45 o 
  12   2   3   100791.77    98569.93   2220.77 o 
  13   2   3    14589.26    15339.50    974.66 o 
  14   2   3    33665.47    34276.01   1380.77 o 
  15   2   3     4045.77     3756.58   1103.29 o 
  16   2   3     1727.38     3910.83    945.83 o 
  17   2   3      272.28        0.00    697.53 o 
  18   2   3    11530.46    11046.18   1341.63 o 
  19   2   3     3264.32     1492.90   1514.32 o 
  20   2   3    21980.97    20979.82   1713.30 o 
  21   2   3     2343.45     3514.82   1130.45 o 
  22   2   3     8191.51     6299.79   1290.72 o 
  23   2   3      184.28        0.00   1194.06 o 
  24   2   3      648.30      866.15   1225.40 o 
  25   2   3       15.77        0.00   1223.64 o 
   1   3   3      817.67      566.06    312.35 o 
   2   3   3    20766.09    21301.83    662.51 o 
   3   3   3     2306.22     2014.69    344.47 o 
   4   3   3     3497.95     3848.21    400.22 o 
   5   3   3      290.30      260.40    305.87 o 
   6   3   3     1374.21      523.07    343.64 o 
   7   3   3       14.66        0.00    319.55 o 
   8   3   3       11.37        0.00    300.87 o 
   9   3   3       39.96       31.73    563.84 o 
  10   3   3    13369.47    13297.96    864.24 o 
  11   3   3      139.96        0.00    559.54 o 
  12   3   3     1511.76     1739.38    612.62 o 
  13   3   3      356.69        0.00    746.82 o 
  14   3   3     1471.01     1439.64    827.72 o 
  15   3   3       44.74        0.00    628.66 o 
  16   3   3        8.57      201.75   1101.65 o 
  17   3   3      938.84        0.00    748.72 o 
  18   3   3     3760.82     2543.43    845.99 o 
  19   3   3      802.94     3158.76    988.40 o 
  20   3   3      974.80      262.69   1322.90 o 
  21   3   3      360.34      286.64   1071.01 o 
  22   3   3       94.31        0.00   1241.52 o 
  23   3   3        5.20     1567.30   1276.20 o 
  24   3   3       30.22      376.11   1301.87 o 
   0   4   3   284756.69   271764.88   6359.06 o 
   1   4   3    44612.23    46049.54   1194.88 o 
   2   4   3   139386.66   133099.50   2319.23 o 
   3   4   3    14042.13    14024.42    618.40 o 
   4   4   3     9891.16    10052.21    512.66 o 
   5   4   3     4666.20     4428.97    637.17 o 
   6   4   3   107680.87   105892.23   1904.69 o 
   7   4   3    35280.78    38170.97   1028.87 o 
   8   4   3   209728.39   205144.64   3289.32 o 
   9   4   3    29481.18    30956.24   1142.06 o 
  10   4   3    86458.71    83353.28   1993.64 o 
  11   4   3     6527.82     6846.50    965.48 o 
  12   4   3    14854.72    15059.15   1231.33 o 
  13   4   3      832.84      283.83    791.90 o 
  14   4   3    27251.37    28227.88   1336.17 o 
  15   4   3     9069.64     9130.64   1169.78 o 
  16   4   3    53180.32    53043.84   1861.36 o 
  17   4   3     5609.96     5039.69   1033.58 o 
  18   4   3    26442.47    26386.97   1612.70 o 
  19   4   3     2564.64      989.62    861.31 o 
  20   4   3     1810.54      206.12   1335.26 o 
  21   4   3      864.56      487.93   1276.85 o 
  22   4   3     3085.58     1953.73   1380.91 o 
  23   4   3     2420.35       59.83   1411.84 o 
   1   5   3       24.87        3.28    561.68 o 
   2   5   3     3555.51     3950.39    708.80 o 
   3   5   3        0.69        0.00    466.40 o 
   4   5   3        4.18        0.00    568.14 o 
   5   5   3       78.78        0.00    513.83 o 
   6   5   3       39.48        0.00    523.48 o 
   7   5   3       82.03        0.00    495.38 o 
   8   5   3       13.42        1.31    617.85 o 
   9   5   3       80.51      185.37    656.08 o 
  10   5   3     1893.99     2229.82    771.09 o 
  11   5   3      618.43      547.13    752.55 o 
  12   5   3      289.86        0.00    734.12 o 
  13   5   3       34.68     1346.05    820.30 o 
  14   5   3        8.77        0.00    779.74 o 
  15   5   3        7.75        0.00    769.55 o 
  16   5   3       43.42        0.00    785.66 o 
  17   5   3      218.40        0.00    912.69 o 
  18   5   3     1009.19     1491.84   1020.04 o 
  19   5   3       50.56        0.00   1036.23 o 
  20   5   3      479.23      965.64   1106.00 o 
  21   5   3       12.76     1568.51   1341.35 o 
   0   6   3     8691.47     7386.92   1377.80 o 
   1   6   3     4693.27     5259.97    896.53 o 
   2   6   3    40604.06    41725.56   1797.36 o 
   3   6   3    11057.98    11758.84   1123.94 o 
   4   6   3    80237.77    79540.08   2660.62 o 
   5   6   3     8427.32     8315.67   1665.81 o 
   6   6   3    39970.93    38063.04   1725.86 o 
   7   6   3     4150.52     2398.63   1085.31 o 
   8   6   3     5246.05     4259.61   1188.69 o 
   9   6   3      928.09     2105.82   1079.18 o 
  10   6   3    16540.64    17040.67   1670.18 o 
  11   6   3     5609.76     6366.20   1309.55 o 
  12   6   3    32814.77    31875.19   2157.81 o 
  13   6   3     4093.71     3183.52   1587.11 o 
  14   6   3    18810.10    17894.13   2092.37 o 
  15   6   3     3406.50     2760.65   1674.56 o 
  16   6   3     2714.02     1240.38   1273.20 o 
  17   6   3      731.23      721.17   1459.99 o 
  18   6   3     4199.06     5097.29   1579.63 o 
  19   6   3     1355.69      534.17   1468.22 o 
  20   6   3     9291.02    10191.38   2044.21 o 
   1   7   3      124.07      386.94    826.33 o 
   2   7   3     5170.19     5465.85   1022.89 o 
   3   7   3      222.37      778.73    796.11 o 
   4   7   3       51.70      203.11    822.50 o 
   5   7   3      214.63      408.39    822.58 o 
   6   7   3     3474.80     2468.87   1159.27 o 
   7   7   3      462.42       43.96   1037.67 o 
   8   7   3      132.93        0.00   1007.01 o 
   9   7   3       25.50     2101.90   1171.66 o 
  10   7   3     1650.11     1934.10   1206.20 o 
  11   7   3       66.75     1631.29   1218.81 o 
  12   7   3       32.98        0.00   1181.38 o 
  13   7   3       69.11     1636.45   1250.82 o 
  14   7   3     2596.59     3014.93   1422.46 o 
  15   7   3      135.44     2270.38   1351.57 o 
  16   7   3      395.00     1015.78   1426.52 o 
  17   7   3       21.32      171.13   1398.31 o 
   0   8   3     3633.23     3052.02   1508.69 o 
   1   8   3      167.61      318.95    957.24 o 
   2   8   3     1635.84        0.00    918.43 o 
   3   8   3      137.60      839.23    961.53 o 
   4   8   3      608.73      576.32   1041.12 o 
   5   8   3      143.39        0.00   1129.11 o 
   6   8   3      891.77     4055.56   1388.73 o 
   7   8   3      514.92      541.13   1272.03 o 
   8   8   3     1736.72     2631.66   1426.73 o 
   9   8   3      126.76     2301.11   1368.54 o 
  10   8   3     2077.69      437.72   1337.80 o 
  11   8   3      537.08     3030.48   1413.58 o 
  12   8   3       83.16     1607.18   1455.58 o 
  13   8   3        7.31      325.82   1432.86 o 
  14   8   3      451.58     2194.92   1569.72 o 
   1   9   3      108.51      912.18   1034.90 o 
   2   9   3     1292.64     1762.62   1098.32 o 
   3   9   3       98.39     1577.94   1307.03 o 
   4   9   3      123.11      833.30   1287.17 o 
   5   9   3       50.80     2450.10   1416.72 o 
   6   9   3     1451.70     1333.91   1491.16 o 
   7   9   3       60.79        0.00   1411.18 o 
   8   9   3       39.26       63.86   1654.94 o 
   9   9   3        2.22     3716.41   1537.02 o 
   0   0   4   382026.25   374559.84  12475.64 o 
   1   0   4    85121.70    84271.59   2060.37 o 
   3   0   4      983.73        9.59    828.68 o 
   4   0   4    59301.99    61077.99   1647.25 o 
   5   0   4    22974.67    23167.41    984.00 o 
   6   0   4   421617.00   422788.09   8459.08 o 
   7   0   4   221055.08   226812.39   4904.17 o 
   8   0   4   781975.44   790541.81  15426.52 o 
   9   0   4   267261.09   269639.31   5826.45 o 
  10   0   4   191469.17   193027.30   4451.60 o 
  11   0   4     3882.53     5717.98    969.69 o 
  12   0   4    12597.77    18128.29   1673.41 o 
  13   0   4     1424.89     1326.68    633.76 o 
  14   0   4     8386.66     9797.60   1346.79 o 
  15   0   4    11254.93    14274.66   2214.12 o 
  16   0   4    37648.49    38212.06   5346.43 o 
  17   0   4    35079.25    36103.58   2693.49 o 
  18   0   4    41293.87    43532.78   3288.33 o 
  19   0   4      231.12        0.00   1293.27 o 
  20   0   4     4041.98     3214.51   2776.30 o 
  21   0   4      727.21     1043.62   2050.78 o 
  22   0   4    17070.62    19286.66   3382.76 o 
  23   0   4     5137.55     2823.68   2357.02 o 
  24   0   4    30057.61    32528.04   3200.98 o 
  25   0   4     8439.32    10190.41   2294.43 o 
   1   1   4       65.29        0.00    200.03 o 
   2   1   4    43709.11    43464.55    902.38 o 
   3   1   4    15781.00    16860.58    538.08 o 
   4   1   4    18587.86    20184.10    595.27 o 
   5   1   4      768.47      591.58    324.33 o 
   6   1   4       46.54        0.00    346.95 o 
   7   1   4      301.35       19.60    403.94 o 
   8   1   4      474.44      587.16    558.22 o 
   9   1   4     1633.93     2028.37    393.49 o 
  10   1   4       31.90        0.00    535.71 o 
  11   1   4      290.98      342.79    362.13 o 
  12   1   4        8.21        0.00    514.88 o 
  13   1   4     1688.30      993.23    666.91 o 
  14   1   4     3008.24     2001.81    725.24 o 
  15   1   4      283.84        0.00    632.49 o 
  16   1   4      610.29      487.42   1087.58 o 
  17   1   4      596.37        0.00   1006.45 o 
  18   1   4     6029.74     5901.39   1370.46 o 
  19   1   4     4381.62     4484.36   1166.50 o 
  20   1   4     3991.46     3079.73   1872.33 o 
  21   1   4       17.92        0.00   1032.60 o 
  22   1   4       18.69     1597.88   1127.76 o 
  23   1   4        2.22      355.62   1203.48 o 
  24   1   4       39.18        0.00   1209.68 o 
  25   1   4      116.66        0.00   1157.75 o 
   0   2   4   199492.77   192061.97   3952.42 o 
   1   2   4    32832.82    33226.44   1080.10 o 
   2   2   4   188348.69   182623.38   2799.92 o 
   3   2   4   117957.24   115791.43   1840.82 o 
   4   2   4   233043.06   231591.64   3539.25 o 
   5   2   4    66397.74    66548.99   1242.34 o 
   6   2   4    23043.63    23650.87    732.27 o 
   7   2   4     3186.71     3499.19    422.98 o 
   8   2   4      994.76      422.32    308.82 o 
   9   2   4      321.80     1018.63    392.29 o 
  10   2   4    15723.27    16985.10    799.40 o 
  11   2   4    15516.15    14887.61    848.06 o 
  12   2   4   130360.65   128439.99   2830.99 o 
  13   2   4    54731.07    58975.09   1812.72 o 
  14   2   4    89058.12    89896.83   2250.00 o 
  15   2   4     3510.62     3099.21    776.18 o 
  16   2   4    14593.35    14534.99   1523.25 o 
  17   2   4     5132.94     3508.94   1208.20 o 
  18   2   4    19124.71    17366.85   1495.49 o 
  19   2   4     4399.22     2403.43   1222.66 o 
  20   2   4    14547.86    14753.07   1724.94 o 
  21   2   4     8806.68     8501.09   2039.61 o 
  22   2   4     4921.20     4817.11   1318.41 o 
  23   2   4      255.52        0.00   1129.33 o 
  24   2   4      154.72      872.42   1282.69 o 
  25   2   4       31.65        0.00   1294.22 o 
   1   3   4    19228.11    18773.19    557.82 o 
   2   3   4   131355.36   128999.29   2055.08 o 
   3   3   4    31939.47    32501.24    798.62 o 
   4   3   4    45088.66    45595.08    996.10 o 
   5   3   4      448.79      211.26    314.03 o 
   6   3   4      619.76      363.03    325.77 o 
   7   3   4     1376.76     1509.77    375.26 o 
   8   3   4     6553.54     6590.48    508.64 o 
   9   3   4       25.85        0.00    322.38 o 
  10   3   4        3.54       93.76    429.53 o 
  11   3   4       80.47        0.00    496.96 o 
  12   3   4    11613.28    11449.25    965.59 o 
  13   3   4    10250.90     9325.71    889.58 o 
  14   3   4    24975.76    28389.82   1484.21 o 
  15   3   4     7287.86     6737.59    867.20 o 
  16   3   4      271.48        0.00    657.13 o 
  17   3   4     2051.91     1271.30    811.05 o 
  18   3   4    12825.66    13143.69   1175.21 o 
  19   3   4     3421.23     2167.07    990.21 o 
  20   3   4     4309.43     2619.39   1179.76 o 
  21   3   4        1.12        0.00   1049.49 o 
  22   3   4      476.89        0.00   1158.20 o 
  23   3   4     1397.75     2499.70   1324.68 o 
  24   3   4     1538.01      852.28   1401.15 o 
   0   4   4      425.25      558.79    605.13 o 
   1   4   4      772.20      823.03    400.04 o 
   2   4   4       76.21       51.68    335.71 o 
   3   4   4      139.09        0.00    397.09 o 
   4   4   4     5094.46     4860.09    407.98 o 
   5   4   4     1013.09      943.62    352.87 o 
   6   4   4     2801.53     3110.55    437.12 o 
   7   4   4      749.04     1002.68    438.55 o 
   8   4   4     6527.40     5848.34    657.11 o 
   9   4   4     3557.54     3741.30    586.60 o 
  10   4   4     2934.52     2683.25    616.71 o 
  11   4   4       19.97        0.00    511.20 o 
  12   4   4       66.80      691.53    615.95 o 
  13   4   4      686.92      776.97    627.64 o 
  14   4   4      335.20     1261.47    685.77 o 
  15   4   4      367.16        0.00    763.42 o 
  16   4   4      169.80      582.42    759.35 o 
  17   4   4      764.74      819.97    785.44 o 
  18   4   4      330.71      130.95    759.74 o 
  19   4   4       99.15       52.67    828.76 o 
  20   4   4      102.77     1122.89   1041.77 o 
  21   4   4       96.12        0.00   1140.36 o 
  22   4   4      447.74        0.00   1395.12 o 
  23   4   4       32.29       34.06   1600.64 o 
   1   5   4     9376.48     9541.64    767.43 o 
   2   5   4    51870.66    51408.14   1567.59 o 
   3   5   4    19495.25    19183.11   1087.29 o 
   4   5   4    33890.30    32813.70   1282.30 o 
   5   5   4      255.60        0.00    534.19 o 
   6   5   4     2396.15     1165.33    556.29 o 
   7   5   4     2694.18     4364.36    655.19 o 
   8   5   4     1747.20     1480.91    633.85 o 
   9   5   4      377.04        0.00    721.42 o 
  10   5   4       10.14       80.66    719.25 o 
  11   5   4       15.61        0.00    751.39 o 
  12   5   4     6174.26     3523.49   1266.61 o 
  13   5   4     3395.13     3175.03    938.29 o 
  14   5   4    11345.90    11258.97   1373.79 o 
  15   5   4     2954.87     2676.20    977.26 o 
  16   5   4      187.01        0.00    951.57 o 
  17   5   4      761.58       54.65    914.49 o 
  18   5   4     8085.78     8736.70   1352.17 o 
  19   5   4     2214.90      854.45   1132.47 o 
  20   5   4     3260.51     5445.72   1297.01 o 
  21   5   4        5.80      144.95   1388.70 o 
   0   6   4    12013.12    12957.14   1578.53 o 
   1   6   4     3647.92     4524.13    881.27 o 
   2   6   4    23783.55    24646.47   1600.20 o 
   3   6   4    11580.55    10938.27   1253.36 o 
   4   6   4    25177.16    25523.65   1536.93 o 
   5   6   4     5429.94     4071.56    914.93 o 
   6   6   4     8947.61     8512.49   1116.48 o 
   7   6   4      143.30        0.00    809.54 o 
   8   6   4      389.54     1317.84   1025.31 o 
   9   6   4       86.79      165.92   1059.00 o 
  10   6   4     1759.42     3038.69   1108.61 o 
  11   6   4     4543.45     3770.68   1171.52 o 
  12   6   4    18068.02    14453.69   2084.78 o 
  13   6   4     2036.08     4722.25   1473.84 o 
  14   6   4     8984.73     9752.72   1719.15 o 
  15   6   4     1475.94     2166.95   1259.07 o 
  16   6   4     2692.52     3349.80   1410.55 o 
  17   6   4      406.31      645.58   1316.14 o 
  18   6   4     2515.85     2256.46   1470.68 o 
  19   6   4     1248.86     3379.22   1601.12 o 
  20   6   4     2818.26     3928.68   1838.13 o 
   1   7   4     1114.11        0.00    771.96 o 
   2   7   4     8921.99     7338.70   1106.62 o 
   3   7   4     3076.44     2209.75    882.87 o 
   4   7   4     2815.42     3217.96    919.81 o 
   5   7   4        4.56        0.00    808.94 o 
   6   7   4       48.31        0.00    965.42 o 
   7   7   4      192.50        0.00   1019.33 o 
   8   7   4      116.94       28.13   1070.09 o 
   9   7   4        3.61      954.37   1236.60 o 
  10   7   4       10.45      832.16   1880.37 o 
  11   7   4      279.49      540.39   1135.69 o 
  12   7   4       72.80        0.00   1190.15 o 
  13   7   4      312.96        0.00   1231.19 o 
  14   7   4      812.64     1566.22   1318.71 o 
  15   7   4       60.82      726.54   1274.30 o 
  16   7   4      115.81        0.00   1332.76 o 
  17   7   4      250.89     2702.30   1559.11 o 
   0   8   4    15954.47    13649.83   2071.49 o 
   1   8   4     4399.37     3917.71   1081.51 o 
   2   8   4     9215.60    11018.42   1348.28 o 
   3   8   4     1254.54     1543.38   1007.93 o 
   4   8   4     5958.71     4741.33   1270.82 o 
   5   8   4     2259.51      939.81   1187.51 o 
   6   8   4    19039.89    21797.47   2299.61 o 
   7   8   4     9997.30    10385.87   2157.56 o 
   8   8   4    34404.91    35072.51   2669.04 o 
   9   8   4     8063.93     8075.94   3111.10 o 
  10   8   4    14628.38    14152.83   2331.98 o 
  11   8   4     2149.50     4208.47   1493.88 o 
  12   8   4     2775.88     2133.01   1448.98 o 
  13   8   4      261.77     2095.87   1471.53 o 
  14   8   4     1619.14     1937.19   1527.57 o 
   1   9   4        3.93        0.00   1028.41 o 
   2   9   4        2.23      438.23   1075.89 o 
   3   9   4        2.89     1030.88   1321.27 o 
   4   9   4        6.25     3076.80   1461.64 o 
   5   9   4        2.82        0.00   1253.27 o 
   6   9   4        0.80     2440.82   1501.00 o 
   7   9   4       83.47     1822.62   1464.11 o 
   8   9   4      101.04        0.00   1658.74 o 
   9   9   4       10.74        0.00   1426.42 o 
   1   1   5   227063.16   220845.30   3618.09 o 
   2   1   5      200.48        0.00    245.51 o 
   3   1   5   698665.19   702402.50   9884.36 o 
   4   1   5     4169.45     4392.05    513.26 o 
   5   1   5    73909.54    74825.05   1360.49 o 
   6   1   5      644.45      524.11    407.07 o 
   7   1   5     9301.68     9775.58    526.84 o 
   8   1   5       83.21      418.99    346.80 o 
   9   1   5    10881.91    11838.86    626.46 o 
  10   1   5     1240.65     1535.04    419.67 o 
  11   1   5    30368.21    32576.53   1075.47 o 
  12   1   5     2628.75     2949.75    512.11 o 
  13   1   5    98061.41   103954.55   2224.55 o 
  14   1   5      403.55     1777.62    896.31 o 
  15   1   5    31671.79    32072.26   2194.30 o 
  16   1   5        0.87        0.00    717.19 o 
  17   1   5    22144.60    24705.67   1887.46 o 
  18   1   5      399.60      518.16    882.99 o 
  19   1   5    48584.72    49978.36   2265.24 o 
  20   1   5      707.49        0.00    968.44 o 
  21   1   5     2963.58     1840.45   1056.18 o 
  22   1   5      119.99      946.06   1136.53 o 
  23   1   5     4434.65     3738.64   1500.40 o 
  24   1   5      149.81        0.00   1313.23 o 
  25   1   5     1897.28      978.13   1636.61 o 
   0   2   5    14697.68    16168.12   1264.27 o 
   1   2   5   245786.97   235659.09   3393.98 o 
   2   2   5     7054.14     7829.14    415.80 o 
   3   2   5   333960.75   316845.19   4926.08 o 
   4   2   5     1354.63     1247.96    334.32 o 
   5   2   5    68326.26    69193.36   1347.19 o 
   6   2   5      551.23      685.20    298.92 o 
   7   2   5     6993.81     6707.56    464.55 o 
   8   2   5     1513.19     1444.16    368.59 o 
   9   2   5     5351.83     4999.97    474.43 o 
  10   2   5      706.74      284.74    599.62 o 
  11   2   5    52604.52    51456.80   1357.97 o 
  12   2   5     1362.99     1416.18    619.38 o 
  13   2   5   122851.17   123242.28   2830.05 o 
  14   2   5     2466.13     2141.22    771.18 o 
  15   2   5    75754.55    79578.18   2653.23 o 
  16   2   5     5146.19     4546.98    861.26 o 
  17   2   5    20266.63    20362.45   1411.75 o 
  18   2   5     1313.11     2988.54   1001.29 o 
  19   2   5    13501.46    12894.80   1461.84 o 
  20   2   5      202.05        0.00    939.23 o 
  21   2   5     8577.56     4680.95   1636.69 o 
  22   2   5       34.45        0.00   1098.80 o 
  23   2   5      121.73        0.00   1122.92 o 
  24   2   5       65.44        0.00   1211.74 o 
   1   3   5    49887.33    49995.73   1026.48 o 
   2   3   5       24.21        0.00    275.99 o 
   3   3   5   100927.08    96665.02   1732.05 o 
   4   3   5      128.12        0.00    327.68 o 
   5   3   5    28716.49    30280.42    983.01 o 
   6   3   5     3345.81     4070.57    426.20 o 
   7   3   5     2274.82     2158.46    675.39 o 
   8   3   5       62.84      303.25    351.40 o 
   9   3   5      575.99     1107.11    434.06 o 
  10   3   5      378.57        0.00    426.96 o 
  11   3   5     2042.44      665.19    578.10 o 
  12   3   5      318.99      593.19    611.29 o 
  13   3   5    13679.14    14441.29   1052.91 o 
  14   3   5      270.05        0.00    616.76 o 
  15   3   5     1112.95     2214.72    779.46 o 
  16   3   5       61.37      220.16    703.95 o 
  17   3   5     8505.70     7407.98    983.90 o 
  18   3   5      528.65      291.27    778.46 o 
  19   3   5    18337.89    16739.67   1405.41 o 
  20   3   5      178.97     2112.56   1229.20 o 
  21   3   5     1742.54     2821.77   1801.72 o 
  22   3   5        1.02     1511.03   1618.44 o 
  23   3   5      289.90     1317.44   1318.20 o 
  24   3   5       14.32        0.00   1384.05 o 
   0   4   5       86.85        0.00    491.77 o 
   1   4   5    29751.12    29951.85    951.07 o 
   2   4   5      678.01        0.00    315.64 o 
   3   4   5    21801.81    22838.94    716.97 o 
   4   4   5     4767.31     4336.69    538.25 o 
   5   4   5   113433.39   111385.21   2062.97 o 
   6   4   5     5072.69     4915.12    507.13 o 
   7   4   5   472222.59   449087.94   6757.70 o 
   8   4   5    10242.56    11568.71    787.19 o 
   9   4   5   403425.75   398707.16   6198.43 o 
  10   4   5     3632.08     3249.03    578.89 o 
  11   4   5    56659.16    56451.82   1939.20 o 
  12   4   5     3615.54     2627.27    680.90 o 
  13   4   5     1567.83     1066.05    719.23 o 
  14   4   5      194.89      288.36    699.98 o 
  15   4   5     6577.01     5784.42    869.77 o 
  16   4   5      215.46        0.00    799.04 o 
  17   4   5    20295.98    20716.49   1344.29 o 
  18   4   5      362.09        0.00    799.27 o 
  19   4   5     8501.37     7832.86   1191.31 o 
  20   4   5     1062.63     1320.16    997.99 o 
  21   4   5    10325.86     9159.81   1716.46 o 
  22   4   5     1258.18        0.00   1356.74 o 
  23   4   5    20961.16    24428.67   2476.73 o 
   1   5   5     2385.04     2863.28    539.96 o 
   2   5   5      732.06     1114.01    498.14 o 
   3   5   5     1703.56     1623.38    595.24 o 
   4   5   5       31.37       24.44    543.93 o 
   5   5   5     1010.12     1027.96    650.07 o 
   6   5   5        3.08        0.00    591.08 o 
   7   5   5        6.40        0.00    520.93 o 
   8   5   5      160.03      504.31    612.02 o 
   9   5   5     1430.97     2241.10    765.05 o 
  10   5   5       18.83        0.00    692.16 o 
  11   5   5      563.56      995.11    830.99 o 
  12   5   5       87.37        0.00    756.70 o 
  13   5   5      435.20     2172.65    898.37 o 
  14   5   5       15.96        0.00    759.23 o 
  15   5   5        7.17      568.31    900.98 o 
  16   5   5       50.64     1692.88    903.41 o 
  17   5   5      463.29        0.00    882.01 o 
  18   5   5       19.51        0.00   1057.82 o 
  19   5   5     1071.47        0.00   1023.40 o 
  20   5   5       59.46     2033.88   1341.10 o 
  21   5   5      288.21        0.00   1394.85 o 
   0   6   5     4091.96     4501.19   1290.92 o 
   1   6   5    88992.57    86152.49   2538.47 o 
   2   6   5     1885.15     1329.94    775.78 o 
   3   6   5   103115.03   108085.02   2926.60 o 
   4   6   5     1137.24      889.83    932.63 o 
   5   6   5    34769.79    36409.72   2001.72 o 
   6   6   5       37.18        0.00    760.11 o 
   7   6   5     1117.50        0.00    862.13 o 
   8   6   5      152.14        0.00    944.79 o 
   9   6   5     1327.81      345.68   1059.22 o 
  10   6   5       19.34      196.97   1318.01 o 
  11   6   5    28247.70    28019.05   2047.20 o 
  12   6   5      628.87        0.00   1092.34 o 
  13   6   5    62089.93    58872.77   2869.05 o 
  14   6   5     1261.67     2367.51   1222.01 o 
  15   6   5    28675.54    27045.39   2186.68 o 
  16   6   5     1170.59     1883.10   1316.50 o 
  17   6   5     8927.77     7791.18   1705.84 o 
  18   6   5      301.22     2939.47   1714.19 o 
  19   6   5     7102.03     7839.19   2002.93 o 
   1   7   5     6422.41     5276.37   1025.65 o 
   2   7   5      294.65      617.78    826.71 o 
   3   7   5    20657.79    15569.75   1387.82 o 
   4   7   5      132.35      406.35    828.28 o 
   5   7   5     1308.10        0.00   1081.96 o 
   6   7   5       53.71        0.00   1051.57 o 
   7   7   5      639.35        0.00   1057.20 o 
   8   7   5       60.64        0.00   1060.57 o 
   9   7   5       69.14      722.84   1206.18 o 
  10   7   5       88.52      965.10   1137.63 o 
  11   7   5      775.43      128.40   1183.14 o 
  12   7   5        1.41        0.00   1131.68 o 
  13   7   5     6174.04     5224.45   1471.63 o 
  14   7   5      129.25     1090.57   1361.41 o 
  15   7   5     2715.32     2033.27   1443.47 o 
  16   7   5        0.32      815.59   1392.47 o 
  17   7   5      737.11     1462.26   1758.26 o 
   0   8   5        1.26      402.20   1398.50 o 
   1   8   5      440.96     1349.68    985.69 o 
   2   8   5       33.70       14.11    924.13 o 
   3   8   5      212.28      101.59   1008.51 o 
   4   8   5      137.86      174.33   1076.11 o 
   5   8   5     2254.26     4706.55   1396.13 o 
   6   8   5       16.68      283.59   1218.02 o 
   7   8   5     6684.26     5488.91   2147.32 o 
   8   8   5       64.21     4869.13   1509.11 o 
   9   8   5     4774.22     4898.61   1688.06 o 
  10   8   5       48.27     2756.75   1451.05 o 
  11   8   5      423.87        0.00   1303.56 o 
  12   8   5        2.99      886.21   1389.41 o 
  13   8   5       20.84      947.71   1553.77 o 
  14   8   5        0.46        0.00   1486.01 o 
   1   9   5     2824.98     3500.67   1203.12 o 
   2   9   5        7.74      417.18   1071.53 o 
   3   9   5     7072.40     6591.17   1651.07 o 
   4   9   5      182.55        0.00   1338.31 o 
   5   9   5      594.26     1022.01   1483.86 o 
   6   9   5        0.95      379.38   1329.40 o 
   7   9   5      190.64     3063.61   1517.29 o 
   8   9   5        1.45      635.76   1435.54 o 
   9   9   5       73.12     2506.01   1666.92 o 
   0   0   6    36330.40    35381.69   1550.96 o 
   1   0   6     8762.98     9302.40    784.11 o 
   2   0   6     6999.77     7137.58    701.06 o 
   3   0   6     8846.55     9417.75    802.41 o 
   4   0   6    11823.65    12638.76    775.77 o 
   5   0   6   159721.66   156528.52   3508.99 o 
   6   0   6   392324.34   386323.63   7835.41 o 
   7   0   6   642985.63   639836.75  12604.86 o 
   8   0   6   674269.38   686621.06  13539.89 o 
   9   0   6   581128.63   599483.88  13237.19 o 
  10   0   6   240337.45   237148.06   5340.47 o 
  11   0   6    68681.34    72568.27   2259.76 o 
  12   0   6     1420.35     1433.63    642.42 o 
  13   0   6     2685.08     3431.93    775.96 o 
  14   0   6     5876.74     5989.62   1046.90 o 
  15   0   6      791.97        0.00   1068.68 o 
  16   0   6     5410.94     3783.78   1440.90 o 
  17   0   6    10753.61     9495.99   3329.31 o 
  18   0   6    10881.98    14282.18   2057.65 o 
  19   0   6     8074.37     7701.64   3451.33 o 
  20   0   6    14607.40    11813.72   2057.85 o 
  21   0   6    22351.39    21199.68   2514.50 o 
  22   0   6    15704.57    15499.78   2314.83 o 
  23   0   6    18067.16    12976.01   2536.97 o 
  24   0   6    23471.73    26835.35   3244.29 o 
  25   0   6    15839.67    18398.86   2925.75 o 
   1   1   6    31875.12    32829.37    783.83 o 
   2   1   6    36241.51    36628.96    857.19 o 
   3   1   6    29241.46    29400.75    737.40 o 
   4   1   6    37590.40    38537.68    870.37 o 
   5   1   6    15863.91    16583.05    600.53 o 
   6   1   6      543.18      533.40    368.66 o 
   7   1   6      402.09      629.38    336.27 o 
   8   1   6      264.03      447.85    370.59 o 
   9   1   6      176.03      339.39    404.35 o 
  10   1   6       63.22      241.24    398.14 o 
  11   1   6      289.72        0.00    413.14 o 
  12   1   6     1401.50     1393.20    474.41 o 
  13   1   6     4127.32     4208.50    785.18 o 
  14   1   6     3513.93     4247.30   1019.80 o 
  15   1   6      289.62      470.92    778.76 o 
  16   1   6      512.95      557.97   1132.15 o 
  17   1   6     3898.17     2114.30   1007.04 o 
  18   1   6     5193.11     5313.09   1147.14 o 
  19   1   6     3900.17     2027.83   1043.14 o 
  20   1   6     4159.31     5441.25   1203.97 o 
  21   1   6     2681.77     1230.10   1090.31 o 
  22   1   6       60.88        0.00   1040.76 o 
  23   1   6      261.21        0.00   1391.56 o 
  24   1   6       19.39        0.00   1304.37 o 
  25   1   6       78.32      374.02   1383.37 o 
   0   2   6   136621.97   137293.86   3337.80 o 
   1   2   6   234584.63   222884.44   3763.00 o 
   2   2   6   219237.91   208512.00   3558.24 o 
   3   2   6   214595.20   208203.11   3370.01 o 
   4   2   6   133526.84   128051.05   2063.53 o 
   5   2   6    46892.42    46562.48   1073.99 o 
   6   2   6     4276.74     4198.62    416.77 o 
   7   2   6    16210.20    16234.83    762.98 o 
   8   2   6    40856.57    41865.55   1046.85 o 
   9   2   6     7845.29     7266.54    673.71 o 
  10   2   6      694.24      771.93    385.89 o 
  11   2   6    30746.81    31547.02   1580.27 o 
  12   2   6    95518.96    96376.51   2075.25 o 
  13   2   6   103577.09   101458.76   2362.20 o 
  14   2   6    95959.80    98167.77   2381.49 o 
  15   2   6    64494.40    65058.33   2108.65 o 
  16   2   6    28014.41    27875.26   1505.89 o 
  17   2   6    22456.21    22973.22   1347.91 o 
  18   2   6     6384.86     6171.34   1029.16 o 
  19   2   6     5556.76     6340.46   1476.65 o 
  20   2   6     6959.06     6150.98   1310.32 o 
  21   2   6     3888.79     1957.81   1483.14 o 
  22   2   6      178.42        0.00   1120.78 o 
  23   2   6      199.04     1081.58   1324.80 o 
  24   2   6      175.23        0.00   1293.68 o 
   1   3   6    32538.57    33742.85    907.24 o 
   2   3   6   150885.39   143830.28   2293.47 o 
   3   3   6   156788.80   153035.19   2529.11 o 
   4   3   6    73653.77    75261.05   1433.32 o 
   5   3   6    24170.15    24455.86    783.98 o 
   6   3   6        1.34        0.00    298.74 o 
   7   3   6     1560.05     1207.60    407.46 o 
   8   3   6     4758.98     4646.06    490.27 o 
   9   3   6     4901.73     4225.17    613.59 o 
  10   3   6      888.55      596.96    519.74 o 
  11   3   6    12629.44    12982.39    867.65 o 
  12   3   6    20731.89    21500.83   1159.21 o 
  13   3   6    25206.86    25368.42   1785.18 o 
  14   3   6    28129.45    25693.39   1790.78 o 
  15   3   6     6990.02     7148.91   1013.92 o 
  16   3   6      220.38      641.26    694.88 o 
  17   3   6     3622.46     2528.69   1013.60 o 
  18   3   6    18051.21    16381.18   1244.11 o 
  19   3   6    17414.03    16605.97   1444.43 o 
  20   3   6     6760.19     5363.02   1316.77 o 
  21   3   6      470.11        0.00   1100.79 o 
  22   3   6      467.80        0.00   1150.65 o 
  23   3   6      931.58        2.91   1679.94 o 
  24   3   6     1546.10        0.00   1403.79 o 
   0   4   6      147.29      283.92    442.74 o 
   1   4   6      183.08      397.09    360.71 o 
   2   4   6      732.57      395.38    326.03 o 
   3   4   6       25.16        0.00    358.93 o 
   4   4   6      211.81      691.73    355.67 o 
   5   4   6     5694.93     5770.37    549.80 o 
   6   4   6     6563.42     6831.45    544.09 o 
   7   4   6     6920.72     6803.00    576.52 o 
   8   4   6    13633.02    13817.07    815.71 o 
   9   4   6     5001.52     7910.11   1087.75 o 
  10   4   6     3947.46     3643.64    702.46 o 
  11   4   6      418.77     1066.29    622.28 o 
  12   4   6      472.86      791.30    612.75 o 
  13   4   6      172.20      413.95    868.09 o 
  14   4   6     1151.24     1800.98   1015.13 o 
  15   4   6      627.74      839.53    723.26 o 
  16   4   6      361.70     2023.09    792.71 o 
  17   4   6      311.42      134.99    799.21 o 
  18   4   6      453.31        0.00    816.10 o 
  19   4   6      418.29     2125.09   1089.50 o 
  20   4   6      432.36      489.82   1426.02 o 
  21   4   6      550.37      744.75   1369.05 o 
  22   4   6      191.73     1068.81   1428.66 o 
   1   5   6    24912.04    24866.46   1115.97 o 
   2   5   6    77601.70    75464.58   1878.25 o 
   3   5   6    62119.27    59675.73   1662.68 o 
   4   5   6    39260.56    37869.86   1274.68 o 
   5   5   6    15284.43    15953.29    912.75 o 
   6   5   6       12.91      410.65    613.95 o 
   7   5   6      234.22      752.80    565.84 o 
   8   5   6     2526.69     2288.74    694.04 o 
   9   5   6     4264.00     4865.55    826.55 o 
  10   5   6      987.07     1178.17    773.33 o 
  11   5   6     6788.96     6845.75   1001.20 o 
  12   5   6     9546.91    11238.55   1163.38 o 
  13   5   6    12401.20     9253.27   1392.66 o 
  14   5   6    18403.67    16464.00   1522.01 o 
  15   5   6     4707.15     5111.65   1053.88 o 
  16   5   6        7.34      303.13    900.24 o 
  17   5   6     4986.99     4601.92   1498.84 o 
  18   5   6    12683.36    11665.76   2054.52 o 
  19   5   6     7489.53     8731.46   1559.58 o 
  20   5   6     4641.09     5090.21   1419.70 o 
  21   5   6      717.92        0.00   1438.93 o 
   0   6   6    17145.69    13061.78   1900.02 o 
   1   6   6    15863.31    15408.88   1231.35 o 
   2   6   6    12165.36    13683.77   1170.43 o 
   3   6   6    25440.11    23658.70   1645.14 o 
   4   6   6    15911.82    15064.55   1227.11 o 
   5   6   6     8209.06     7198.08   1175.99 o 
   6   6   6     1530.89     2025.50    830.77 o 
   7   6   6      193.10        0.00    853.41 o 
   8   6   6      245.41        0.00    954.62 o 
   9   6   6      123.75      184.06   1045.93 o 
  10   6   6      854.69      217.63   1029.96 o 
  11   6   6     4858.29     2983.26   1132.02 o 
  12   6   6     7060.17     4577.35   1233.55 o 
  13   6   6     8316.11     7643.91   1444.04 o 
  14   6   6     6809.17     5649.23   1387.58 o 
  15   6   6     5900.24     7214.45   1490.58 o 
  16   6   6     1988.64     2218.86   1543.00 o 
  17   6   6     2574.01      812.47   1609.35 o 
  18   6   6     2197.53     1507.18   1948.48 o 
  19   6   6     2261.40     2989.75   1854.16 o 
   1   7   6     1796.28      274.29    839.45 o 
   2   7   6    10184.16    10170.53   1174.91 o 
   3   7   6     9410.40     8700.86   1136.00 o 
   4   7   6     7584.52     8096.71   1216.27 o 
   5   7   6     2688.66     2640.89   1003.11 o 
   6   7   6        1.44        0.00   1021.16 o 
   7   7   6       26.07      551.02   1086.19 o 
   8   7   6      134.45      453.35   1348.47 o 
   9   7   6      262.43      274.45   1226.27 o 
  10   7   6       80.18        0.00   1043.28 o 
  11   7   6      622.37      756.64   1240.48 o 
  12   7   6     1158.18      766.93   1220.08 o 
  13   7   6     1337.64      803.18   1275.18 o 
  14   7   6     1072.74     1060.43   1387.79 o 
  15   7   6        3.53     1488.89   1578.91 o 
  16   7   6      138.69     3030.10   1698.07 o 
  17   7   6      973.65     2262.52   1777.72 o 
   0   8   6     6243.08     8096.03   1779.41 o 
   1   8   6     3896.89     5077.99   1152.28 o 
   2   8   6     2079.32     1246.92    995.93 o 
   3   8   6     3333.17     3960.24   1121.05 o 
   4   8   6     3028.67     2132.45   1169.54 o 
   5   8   6     9239.02     8164.48   1697.84 o 
   6   8   6    14574.02    14000.81   1782.43 o 
   7   8   6    25660.67    26965.84   2288.01 o 
   8   8   6    27810.14    27536.84   2352.09 o 
   9   8   6    21889.22    26361.82   2476.76 o 
  10   8   6    10853.90     8660.38   1672.65 o 
  11   8   6     5321.64     5832.75   1586.30 o 
  12   8   6      657.96     1411.09   1511.90 o 
  13   8   6      619.99     2041.21   1652.87 o 
   1   9   6        4.57      501.86   1096.97 o 
   2   9   6       35.33      702.88   1205.59 o 
   3   9   6        3.15      863.88   1377.21 o 
   4   9   6       19.22        0.00   1258.13 o 
   5   9   6        6.37        9.18   1473.22 o 
   6   9   6        0.81     1429.34   1365.40 o 
   7   9   6       21.61      396.68   1421.02 o 
   8   9   6       90.05      683.86   1495.89 o 
   1   1   7     8428.30     8788.30    436.68 o 
   2   1   7   487773.06   464813.13   7051.62 o 
   3   1   7    15282.93    16341.00    611.65 o 
   4   1   7   245195.33   236084.34   3613.06 o 
   5   1   7      192.93      127.40    319.67 o 
   6   1   7      542.21      720.32    434.63 o 
   7   1   7     4489.10     3975.96    607.78 o 
   8   1   7    28310.29    29729.39    949.83 o 
   9   1   7      188.17      491.06    396.72 o 
  10   1   7    10191.58    11281.47    689.18 o 
  11   1   7      513.51      492.89    447.50 o 
  12   1   7    36067.63    38743.46   1198.29 o 
  13   1   7     3737.78     5085.96    728.15 o 
  14   1   7    52093.71    55647.90   1752.01 o 
  15   1   7     1070.58     1058.30    710.97 o 
  16   1   7      150.44        0.00    734.70 o 
  17   1   7      713.84     1256.36   1426.94 o 
  18   1   7    40745.62    42379.76   2072.74 o 
  19   1   7     3033.22     1656.43   1056.35 o 
  20   1   7    16189.32    15188.32   1541.28 o 
  21   1   7       21.58        0.00   1005.96 o 
  22   1   7     1779.27      249.73   1275.46 o 
  23   1   7      519.52        0.00   1851.17 o 
  24   1   7     5096.16     4968.88   1533.26 o 
   0   2   7   173779.20   173398.20   6433.49 o 
   1   2   7       13.01        0.00    263.85 o 
   2   2   7   236991.09   232455.13   3757.24 o 
   3   2   7     4164.25     4064.56    424.12 o 
   4   2   7   199860.34   191923.30   2930.02 o 
   5   2   7     4965.02     5432.53    536.86 o 
   6   2   7    17185.52    18385.18    837.16 o 
   7   2   7     2617.30     2132.03    412.65 o 
   8   2   7    23714.23    24227.80    824.42 o 
   9   2   7      596.26     1488.21    403.71 o 
  10   2   7     6403.79     6520.44    561.07 o 
  11   2   7      747.74     1353.38    567.12 o 
  12   2   7   121707.43   123370.44   2467.58 o 
  13   2   7     3057.31     3756.02    844.15 o 
  14   2   7    93363.71    90027.29   2265.63 o 
  15   2   7      442.06      504.03    692.78 o 
  16   2   7    21750.96    22077.49   1385.49 o 
  17   2   7      280.76        0.00    847.27 o 
  18   2   7    13505.45    11373.85   2145.76 o 
  19   2   7      206.70      618.06    968.50 o 
  20   2   7    14547.83    14627.71   1857.71 o 
  21   2   7      278.14        0.00   1002.93 o 
  22   2   7     2081.40        0.00   1161.92 o 
  23   2   7        4.88        0.00   1322.17 o 
  24   2   7      107.54        0.00   1315.95 o 
   1   3   7     1338.70     1270.22    342.99 o 
   2   3   7    74381.63    71550.30   1590.00 o 
   3   3   7     2706.11     1918.91    429.16 o 
   4   3   7    59653.53    54872.77   1378.90 o 
   5   3   7        0.11        0.00    302.40 o 
   6   3   7       42.49      199.42    363.10 o 
   7   3   7       69.37        0.00    362.42 o 
   8   3   7     2774.68     3281.60    463.87 o 
   9   3   7      116.38      359.38    398.87 o 
  10   3   7      882.76      926.91    524.66 o 
  11   3   7        6.41        0.00    525.01 o 
  12   3   7     3684.95     3235.25    699.29 o 
  13   3   7      210.77      171.37    646.45 o 
  14   3   7     2234.25     2482.87    803.62 o 
  15   3   7     1732.38      389.70    917.16 o 
  16   3   7      614.97      772.40    742.09 o 
  17   3   7     1531.61      387.71    704.82 o 
  18   3   7    14295.98    13183.67   1246.41 o 
  19   3   7      851.17        0.00    982.22 o 
  20   3   7     5542.80     4876.88   1472.21 o 
  21   3   7        0.87       24.45   1191.94 o 
  22   3   7       13.28        0.00   1219.98 o 
  23   3   7       40.19      129.25   1286.16 o 
   0   4   7    56661.95    55565.39   1715.05 o 
   1   4   7     2324.58     2653.14    404.66 o 
   2   4   7    24342.62    23270.45    789.53 o 
   3   4   7      956.98      604.11    375.52 o 
   4   4   7    26270.48    26940.13    850.86 o 
   5   4   7      203.89        0.00    367.41 o 
   6   4   7   273618.44   263199.69   4052.63 o 
   7   4   7     6205.63     6907.01    587.52 o 
   8   4   7   445612.00   442542.03   6476.71 o 
   9   4   7     8872.92     9421.50    765.64 o 
  10   4   7   160677.45   159547.50   3128.96 o 
  11   4   7      108.01        0.00    590.14 o 
  12   4   7     4174.66     2930.93    901.73 o 
  13   4   7      635.67      899.86    680.66 o 
  14   4   7     1298.36     1568.75    719.87 o 
  15   4   7       15.01      352.35    724.64 o 
  16   4   7    17474.37    17362.21   1247.77 o 
  17   4   7      256.72      152.16    822.16 o 
  18   4   7    16548.24    16827.89   2649.90 o 
  19   4   7      127.84        0.00   1015.02 o 
  20   4   7     7740.67     6650.69   1397.38 o 
  21   4   7       21.25        0.00   1309.02 o 
  22   4   7    11613.84     7576.98   1919.95 o 
   1   5   7        2.57      466.55    496.55 o 
   2   5   7     1929.39     1773.29    505.37 o 
   3   5   7        2.21       33.20    493.94 o 
   4   5   7     1449.17     2238.64    632.05 o 
   5   5   7       51.61      256.04    600.08 o 
   6   5   7        8.19      706.80    611.45 o 
   7   5   7       44.38        0.00    587.08 o 
   8   5   7      597.17       81.18    616.86 o 
   9   5   7        1.88        0.00    748.26 o 
  10   5   7     1027.19      395.46    748.89 o 
  11   5   7       14.09        0.00    749.61 o 
  12   5   7       45.17      264.07    745.50 o 
  13   5   7      373.85     1263.09   1003.61 o 
  14   5   7       90.40      544.88    848.62 o 
  15   5   7       43.82        0.00    871.20 o 
  16   5   7       18.71        0.00    931.37 o 
  17   5   7       36.93        0.00   1020.90 o 
  18   5   7     1763.64     3494.12   1206.47 o 
  19   5   7        1.97        0.00   1170.27 o 
  20   5   7      558.56     1965.15   1290.05 o 
  21   5   7        0.49        0.00   1465.78 o 
   0   6   7    68623.84    71586.15   3312.48 o 
   1   6   7      323.15      184.28    742.77 o 
   2   6   7    94703.05    90552.78   2646.68 o 
   3   6   7     2080.73     1138.91    826.76 o 
   4   6   7    59867.47    54949.10   2054.10 o 
   5   6   7     1238.50      896.46    793.21 o 
   6   6   7     6417.53     5935.13    996.17 o 
   7   6   7      756.40      708.59   1026.58 o 
   8   6   7     1980.11     3440.22   1132.40 o 
   9   6   7      323.40        0.00   1175.33 o 
  10   6   7     5971.49     5070.22   1560.72 o 
  11   6   7      452.34        0.00   1089.49 o 
  12   6   7    46551.89    46065.91   2822.93 o 
  13   6   7     2146.37     1513.46   1253.80 o 
  14   6   7    43005.66    45055.22   3482.39 o 
  15   6   7      311.96     2438.19   1553.07 o 
  16   6   7    13582.44    15829.09   2183.19 o 
  17   6   7        7.78     1740.61   1251.98 o 
  18   6   7     5693.23     5037.11   1649.34 o 
  19   6   7      131.48      887.91   1494.40 o 
   1   7   7      140.50        0.00    730.15 o 
   2   7   7    14392.98    13777.88   1507.93 o 
   3   7   7      287.63        0.00    818.80 o 
   4   7   7     6878.21     6184.19   1085.92 o 
   5   7   7       77.07        0.00    952.22 o 
   6   7   7       70.18        0.00    877.12 o 
   7   7   7      116.57        0.00    988.85 o 
   8   7   7      467.91      810.65   1138.22 o 
   9   7   7        2.25        0.00   1089.87 o 
  10   7   7      136.50     1045.72   1553.50 o 
  11   7   7       51.88     1018.29   1221.33 o 
  12   7   7     2149.36     1176.01   1279.42 o 
  13   7   7       89.52        0.00   1431.84 o 
  14   7   7     4730.36     6296.57   1657.93 o 
  15   7   7      126.24     2684.32   1643.96 o 
  16   7   7       26.47     2036.07   1678.52 o 
   0   8   7       55.12        0.00   1375.21 o 
   1   8   7       23.57      198.95    952.71 o 
   2   8   7      568.46      239.72    955.79 o 
   3   8   7        6.70        0.00    901.11 o 
   4   8   7      861.10      414.25   1045.88 o 
   5   8   7       11.26       57.52   1200.48 o 
   6   8   7     3836.32     3242.33   1688.90 o 
   7   8   7      350.34     1838.26   1317.91 o 
   8   8   7     5313.55     5194.81   2041.16 o 
   9   8   7      422.70      806.73   1277.17 o 
  10   8   7     1939.90        0.00   1509.36 o 
  11   8   7        9.78      487.75   1375.26 o 
  12   8   7       46.34     1298.45   1499.56 o 
  13   8   7       32.83        0.00   1910.75 o 
   1   9   7      149.94     1149.34   1179.03 o 
   2   9   7     5267.67     4680.90   1400.64 o 
   3   9   7      157.16      643.92   1389.75 o 
   4   9   7     2801.11     3359.51   1674.36 o 
   5   9   7        0.20        0.00   1322.73 o 
   6   9   7       10.58     1157.45   1437.28 o 
   7   9   7      111.54     1294.31   1483.25 o 
   8   9   7      241.35      436.60   1499.71 o 
   0   0   8    46623.82    44412.60   2490.89 o 
   1   0   8   189177.31   174353.94   3717.66 o 
   2   0   8    43861.17    44366.38   1569.25 o 
   3   0   8    21983.19    23185.15   1166.28 o 
   4   0   8    28444.68    29812.15   1210.62 o 
   5   0   8    96497.65    94657.95   4148.54 o 
   6   0   8   113753.48   116963.59   2902.11 o 
   7   0   8   383530.91   371015.31   7671.81 o 
   8   0   8    96008.10    95382.72   2630.11 o 
   9   0   8   456164.31   454837.06  10340.20 o 
  10   0   8    81491.88    80143.88   2432.90 o 
  11   0   8    25384.56    27025.68   1478.59 o 
  12   0   8     9031.65    11125.69   1068.36 o 
  13   0   8      910.89      832.19    757.53 o 
  14   0   8     7695.80     7840.00   1197.78 o 
  15   0   8    27351.52    29870.89   1927.41 o 
  16   0   8    10160.40    12067.48   1867.16 o 
  17   0   8    55013.29    55711.34   3353.08 o 
  18   0   8    17643.73    20919.44   2274.59 o 
  19   0   8    11625.41     6966.17   1989.06 o 
  20   0   8     2657.31     3268.22   1633.14 o 
  21   0   8     3131.85     6641.02   1967.16 o 
  22   0   8     3429.17     7385.13   2056.54 o 
  23   0   8    22037.89    20259.94   2825.57 o 
  24   0   8     3363.97     2722.79   2392.57 o 
   1   1   8    14951.36    17207.58    630.58 o 
   2   1   8      216.33        0.00    435.04 o 
   3   1   8    23412.98    23691.35    834.09 o 
   4   1   8     6119.70     6832.56    493.40 o 
   5   1   8      449.90      992.68    340.75 o 
   6   1   8       76.32      359.02    355.59 o 
   7   1   8        0.96        0.00    344.21 o 
   8   1   8     1161.44      289.07    398.82 o 
   9   1   8       24.70        0.00    367.03 o 
  10   1   8       23.52      324.20    424.36 o 
  11   1   8     1990.09     2005.41    525.34 o 
  12   1   8        3.66      154.17    493.49 o 
  13   1   8      989.78     1097.98    653.85 o 
  14   1   8      104.15        0.00    636.23 o 
  15   1   8      309.77        0.00    665.63 o 
  16   1   8       32.89      414.96    774.56 o 
  17   1   8     5034.65     6478.62   1424.04 o 
  18   1   8     1954.06     1687.90    991.83 o 
  19   1   8     4669.56     3905.04   1177.67 o 
  20   1   8      268.15     1395.69   1113.83 o 
  21   1   8      190.08       14.19   1069.17 o 
  22   1   8       13.14        0.00   1157.69 o 
  23   1   8       38.56     1065.10   1257.51 o 
  24   1   8       26.74        0.00   1265.61 o 
   0   2   8    34891.43    35855.10   1320.86 o 
   1   2   8    90393.26    87782.64   1619.96 o 
   2   2   8    58617.95    53763.90   1301.64 o 
   3   2   8   186170.55   181088.33   2798.17 o 
   4   2   8    41809.54    40735.25   1060.64 o 
   5   2   8   133155.55   133120.31   2323.05 o 
   6   2   8    26697.70    29662.14    867.52 o 
   7   2   8     1174.95     1318.24    385.55 o 
   8   2   8      942.92      713.36    407.25 o 
   9   2   8     1538.33     2062.69    465.28 o 
  10   2   8     9686.89     9878.30    669.42 o 
  11   2   8    58368.16    56243.95   1572.91 o 
  12   2   8    19075.28    19936.36    970.76 o 
  13   2   8   110123.29   111939.53   2543.46 o 
  14   2   8    25093.97    26794.62   1445.85 o 
  15   2   8    27044.27    27245.21   1369.00 o 
  16   2   8     4600.37     6314.50    910.88 o 
  17   2   8     5382.32     5105.05   1313.40 o 
  18   2   8     4150.06     1396.30   1590.01 o 
  19   2   8    13037.18    11723.80   1493.40 o 
  20   2   8     2239.36     2869.07   1325.66 o 
  21   2   8     9191.80     9118.05   1466.83 o 
  22   2   8     2989.78      764.93   1268.35 o 
  23   2   8      640.15     1061.94   1410.20 o 
  24   2   8      623.96        0.00   1326.85 o 
   1   3   8    36214.46    36569.58    980.19 o 
   2   3   8    12061.58    12263.76    648.75 o 
   3   3   8    70805.84    68384.66   1410.44 o 
   4   3   8     3181.98     1727.22    428.63 o 
   5   3   8       51.90        0.00    314.71 o 
   6   3   8      220.01      187.08    359.38 o 
   7   3   8    18750.46    19966.46    809.98 o 
   8   3   8      408.88      291.00    395.09 o 
   9   3   8      232.38      472.69    420.68 o 
  10   3   8       26.36        0.00    483.38 o 
  11   3   8       83.61        0.00    496.83 o 
  12   3   8     1282.47      925.96    634.27 o 
  13   3   8    11768.71    13459.17    993.72 o 
  14   3   8     4129.89     3436.64    783.76 o 
  15   3   8     6721.26     4896.82    923.46 o 
  16   3   8       63.36        0.00    797.63 o 
  17   3   8     5687.27     4429.34    940.82 o 
  18   3   8      744.73       57.72   1028.86 o 
  19   3   8     9058.93     7310.27   1774.97 o 
  20   3   8      425.22      307.16   1112.68 o 
  21   3   8       62.42     1071.49   1462.87 o 
  22   3   8      190.49        0.00   1188.22 o 
  23   3   8     3163.04     1954.41   1427.98 o 
   0   4   8      305.47     1033.64    530.92 o 
   1   4   8     1013.44     1331.13    390.41 o 
   2   4   8     1548.96     1460.90    480.02 o 
   3   4   8       49.37        0.00    349.90 o 
   4   4   8       64.42      232.19    394.54 o 
   5   4   8     3687.74     3535.30    602.62 o 
   6   4   8      425.95      221.20    425.79 o 
   7   4   8     5555.67     5692.74    582.61 o 
   8   4   8      972.64     1538.95    465.51 o 
   9   4   8     5791.61     6253.99    676.44 o 
  10   4   8      920.21      217.18    588.94 o 
  11   4   8      430.84      166.65    588.59 o 
  12   4   8       15.95        0.00    614.64 o 
  13   4   8       11.82        0.00    706.21 o 
  14   4   8      117.28      561.03    742.29 o 
  15   4   8      112.80     1077.86   1105.25 o 
  16   4   8        5.16     1843.32    862.17 o 
  17   4   8      263.02      429.73    938.25 o 
  18   4   8      343.09     2159.50   1487.41 o 
  19   4   8      233.07      966.62    989.72 o 
  20   4   8      158.04      204.99   1157.78 o 
  21   4   8      274.56        0.00   1353.67 o 
  22   4   8       75.55        0.00   2200.84 o 
   1   5   8    19136.40    20529.47   1224.67 o 
   2   5   8     6306.11     7183.53    767.64 o 
   3   5   8    38080.23    40382.58   1407.81 o 
   4   5   8     3359.52     3850.93    648.37 o 
   5   5   8        0.76      671.39    553.77 o 
   6   5   8      159.82        0.00    563.15 o 
   7   5   8     8036.11     8105.73   1021.40 o 
   8   5   8      150.23      741.31    618.24 o 
   9   5   8       18.44        0.00    693.74 o 
  10   5   8        2.14      513.15    732.42 o 
  11   5   8      140.11        0.00    719.52 o 
  12   5   8      665.51        0.00    723.76 o 
  13   5   8     8314.42     8888.26   1134.96 o 
  14   5   8      942.82        0.00    973.53 o 
  15   5   8     2351.49     1665.90   1010.90 o 
  16   5   8       71.63        0.00    981.74 o 
  17   5   8     2427.91     1225.71   1083.81 o 
  18   5   8      406.39     2724.64   1231.59 o 
  19   5   8     6200.11     5585.62   1406.72 o 
  20   5   8      245.24     1695.98   1333.17 o 
  21   5   8        1.13        0.00   1715.95 o 
   0   6   8     8743.86    10313.29   2037.47 o 
   1   6   8     6223.72     6043.14    983.29 o 
   2   6   8     5521.73     6489.24    997.99 o 
   3   6   8    21199.77    22088.31   1419.54 o 
   4   6   8     7643.10    10110.17   1199.19 o 
   5   6   8    13972.16    13002.66   1200.24 o 
   6   6   8     2712.63     3508.10    889.10 o 
   7   6   8     1578.92      818.92    905.07 o 
   8   6   8      570.52      781.37    993.39 o 
   9   6   8      983.43      734.42   1015.29 o 
  10   6   8     1380.02        0.00    983.48 o 
  11   6   8     7871.87     8467.30   1451.13 o 
  12   6   8     3783.84     4779.89   1432.28 o 
  13   6   8    11188.57     8777.04   2832.02 o 
  14   6   8     2299.65     1190.25   1442.56 o 
  15   6   8     2555.14     3067.24   1643.72 o 
  16   6   8     1071.48       53.83   1190.66 o 
  17   6   8      810.66     2276.92   1394.99 o 
  18   6   8      825.41      310.88   1473.14 o 
  19   6   8     2084.15     1751.00   1587.70 o 
   1   7   8     2362.60     1497.01   1004.13 o 
   2   7   8      560.49     2053.59    901.47 o 
   3   7   8     6412.69     7834.89   1141.17 o 
   4   7   8      436.13        0.00    886.53 o 
   5   7   8      117.25      362.34    964.53 o 
   6   7   8       10.77      502.45   1061.45 o 
   7   7   8      498.99     1320.34   1134.93 o 
   8   7   8        9.82        0.00   1062.43 o 
   9   7   8       15.01      630.83   1138.10 o 
  10   7   8       11.02        0.00   1183.75 o 
  11   7   8       28.74      439.82   1275.14 o 
  12   7   8       28.24        0.00   1314.02 o 
  13   7   8      144.15      318.38   1456.33 o 
  14   7   8        2.91     1027.29   1449.36 o 
  15   7   8      329.76        0.00   1585.85 o 
  16   7   8       26.18     2002.51   1724.34 o 
   0   8   8     5412.82     1422.11   2453.47 o 
   1   8   8    13672.13    15024.76   1494.86 o 
   2   8   8     2909.04     2568.72   1067.28 o 
   3   8   8     4548.21     2467.30   1060.72 o 
   4   8   8     3170.50     3380.27   1315.21 o 
   5   8   8     6475.64     6659.94   1451.10 o 
   6   8   8     5331.81     7596.06   1574.92 o 
   7   8   8    20674.39    20857.17   3092.50 o 
   8   8   8     7896.14    11462.44   1840.44 o 
   9   8   8    19232.49    17829.54   2606.23 o 
  10   8   8     4408.69     4594.73   1677.35 o 
  11   8   8     3563.92     2040.61   1596.03 o 
  12   8   8     1282.63     1502.85   1555.93 o 
  13   8   8      850.64      750.60   1717.84 o 
   1   9   8        4.71     1258.89   1178.21 o 
   2   9   8       38.70        0.00   1230.21 o 
   3   9   8       13.88     3402.99   1622.45 o 
   4   9   8        8.38      310.62   1378.70 o 
   5   9   8       14.18      673.54   1388.22 o 
   6   9   8        0.78     2227.65   1531.15 o 
   7   9   8       14.10      328.31   1363.75 o 
   1   1   9     5430.33     6213.19    447.56 o 
   2   1   9     9715.40    11038.92    709.51 o 
   3   1   9     2509.18     2378.57    407.77 o 
   4   1   9     2874.44     2903.72    491.91 o 
   5   1   9    22250.58    21450.35    816.63 o 
   6   1   9    16233.21    16466.45   1010.43 o 
   7   1   9    26971.18    27625.27    872.30 o 
   8   1   9      135.61        0.00    379.85 o 
   9   1   9     9485.03     9276.72    710.08 o 
  10   1   9     7704.15     8858.11    808.27 o 
  11   1   9    22365.06    21071.75    938.18 o 
  12   1   9        0.21       55.22    557.86 o 
  13   1   9      765.11     1198.93    755.02 o 
  14   1   9     5966.65     7083.72    771.81 o 
  15   1   9     8740.82     8581.96    934.55 o 
  16   1   9       15.05        0.00    776.62 o 
  17   1   9       88.82      580.96   1094.39 o 
  18   1   9     6220.04     5379.34   1218.54 o 
  19   1   9     1628.66      885.55   1083.75 o 
  20   1   9      371.41        0.00   1036.49 o 
  21   1   9     1513.95        0.00   1140.40 o 
  22   1   9     2370.12     2363.50   1222.93 o 
  23   1   9     3965.52     4327.16   1485.05 o 
  24   1   9      802.81        0.00   1273.79 o 
   0   2   9      302.27      285.04    464.58 o 
   1   2   9    21836.37    21376.40    729.24 o 
   2   2   9     4934.38     4269.82    527.42 o 
   3   2   9   110384.98   106789.73   1922.04 o 
   4   2   9    23235.36    23205.85    783.06 o 
   5   2   9   104301.06   101412.07   1888.91 o 
   6   2   9    10395.38    10606.62    588.79 o 
   7   2   9    33710.16    33281.13    965.94 o 
   8   2   9      808.03      231.94    431.96 o 
   9   2   9    33850.23    35383.59   1064.48 o 
  10   2   9     2988.37     3923.22    553.94 o 
  11   2   9    52961.91    52723.64   1536.93 o 
  12   2   9    13967.37    17341.93   1031.62 o 
  13   2   9    46272.73    46195.10   1577.37 o 
  14   2   9     5286.32     5001.98    831.62 o 
  15   2   9     7974.39     7616.52   1333.67 o 
  16   2   9       57.01      399.43    761.39 o 
  17   2   9     1741.61     2492.19    951.44 o 
  18   2   9      189.29        0.00    827.04 o 
  19   2   9     8998.90     7804.06   1336.77 o 
  20   2   9     2859.33     5144.83   1311.12 o 
  21   2   9     9752.56     7912.47   1541.26 o 
  22   2   9      493.93     1698.32   1345.66 o 
  23   2   9     3660.18     3057.20   1460.66 o 
  24   2   9      110.04        0.00   1241.78 o 
   1   3   9     3539.51     3299.19    423.65 o 
   2   3   9     2177.38     1934.41    409.29 o 
   3   3   9     2000.74     1604.66    362.21 o 
   4   3   9      144.97      226.81    335.87 o 
   5   3   9     5240.55     5699.87    512.65 o 
   6   3   9     4523.60     4215.37    502.36 o 
   7   3   9      907.95      856.89    425.53 o 
   8   3   9       74.38      649.29    403.98 o 
   9   3   9     2496.66     2598.65    506.77 o 
  10   3   9     2605.61     1886.56    572.60 o 
  11   3   9     7158.16     8169.18    776.05 o 
  12   3   9       12.40        0.00    541.70 o 
  13   3   9      228.71      707.43    651.40 o 
  14   3   9      774.71     1549.36    774.38 o 
  15   3   9      111.78      644.91    700.01 o 
  16   3   9      157.74        5.85    764.89 o 
  17   3   9      569.55     1118.18    929.49 o 
  18   3   9     1450.08      648.38    842.10 o 
  19   3   9     1258.33      626.49   1016.37 o 
  20   3   9      469.60        0.00   1164.38 o 
  21   3   9        8.92      349.14   1266.75 o 
  22   3   9       91.02        0.00   1279.26 o 
  23   3   9       22.58        0.00   1356.40 o 
   0   4   9    50737.52    51957.81   1759.37 o 
   1   4   9   193355.98   191408.77   3089.83 o 
   2   4   9    18220.87    18782.14    825.74 o 
   3   4   9    57605.59    56682.14   1365.71 o 
   4   4   9      185.71        0.00    397.27 o 
   5   4   9    32791.32    33474.20   1025.39 o 
   6   4   9     4967.84     4996.99    567.47 o 
   7   4   9    85669.92    83739.18   1836.18 o 
   8   4   9    27703.25    27972.84   1064.43 o 
   9   4   9    89919.01    86449.57   1958.86 o 
  10   4   9     6432.99     6330.85    724.47 o 
  11   4   9    20475.78    20847.98   1111.94 o 
  12   4   9       91.05        0.00    605.16 o 
  13   4   9    13956.76    14589.97   1324.79 o 
  14   4   9     1447.04      176.99    758.23 o 
  15   4   9    40844.06    43294.93   1917.19 o 
  16   4   9     8724.12     5992.97   1103.28 o 
  17   4   9    41104.18    44157.16   2098.12 o 
  18   4   9     3130.02      182.12   1013.72 o 
  19   4   9    12303.73    10766.98   1452.61 o 
  20   4   9      155.98        0.00   1134.68 o 
  21   4   9     1947.64     1343.87   1375.38 o 
  22   4   9      635.03      865.85   1574.19 o 
   1   5   9      398.85      489.66    599.19 o 
   2   5   9       24.47        0.00    519.50 o 
   3   5   9      201.50      312.63    541.33 o 
   4   5   9        0.66      222.97    561.39 o 
   5   5   9      162.63        0.00    555.04 o 
   6   5   9      430.04        0.00    578.40 o 
   7   5   9       13.84     1224.90    635.27 o 
   8   5   9       59.79        0.00    648.39 o 
   9   5   9      509.80       67.14    703.50 o 
  10   5   9      211.25        0.00    661.95 o 
  11   5   9     1668.75     1815.79    767.75 o 
  12   5   9      138.33        0.00    847.00 o 
  13   5   9       71.64      957.36   1342.13 o 
  14   5   9       41.03        0.00    907.88 o 
  15   5   9       39.92      322.42   1045.05 o 
  16   5   9      176.73      634.29   1039.98 o 
  17   5   9      255.43      893.95   1134.57 o 
  18   5   9       33.54      383.53   1115.32 o 
  19   5   9      696.91      705.63   1226.89 o 
  20   5   9        4.08      796.27   1310.68 o 
   0   6   9      165.80        0.00   1280.51 o 
   1   6   9    11329.21    13983.60   1433.52 o 
   2   6   9     3638.22     1956.07   1033.64 o 
   3   6   9    40047.70    40212.00   2335.69 o 
   4   6   9    13664.74    13561.82   1476.33 o 
   5   6   9    48921.00    55644.28   2262.71 o 
   6   6   9     4291.29     4673.00   1030.32 o 
   7   6   9    18022.83    19082.31   2231.49 o 
   8   6   9      124.37      174.07   1052.78 o 
   9   6   9    11182.77    12303.15   1551.94 o 
  10   6   9     1322.29      676.45   1109.33 o 
  11   6   9    23905.68    26884.74   2364.21 o 
  12   6   9     7476.62     8865.95   1704.48 o 
  13   6   9    20514.70    19341.51   1917.55 o 
  14   6   9     2193.48     2729.82   1299.12 o 
  15   6   9     5154.60     9797.33   1657.86 o 
  16   6   9      117.59        0.00   1262.37 o 
  17   6   9     1303.76      883.34   1389.60 o 
  18   6   9      341.86        0.00   1434.49 o 
   1   7   9      588.92     1597.44    902.44 o 
   2   7   9      798.24      532.26    856.81 o 
   3   7   9      718.99     2072.46    984.76 o 
   4   7   9       92.68      593.19    883.35 o 
   5   7   9     2174.80     1563.64   1043.15 o 
   6   7   9     1393.14     1063.06   1021.85 o 
   7   7   9     1965.94      324.28   1119.29 o 
   8   7   9      108.79        0.00   1111.56 o 
   9   7   9      434.83     2198.39   1372.28 o 
  10   7   9      641.13      366.76   1438.97 o 
  11   7   9     1035.40     1694.45   1449.20 o 
  12   7   9        2.57        0.00   1336.95 o 
  13   7   9       34.75     2998.97   1656.13 o 
  14   7   9      219.61       93.15   1528.55 o 
  15   7   9     1041.50     1306.67   1651.17 o 
  16   7   9        1.71     1368.91   1855.40 o 
   0   8   9      765.27     2757.90   2088.09 o 
   1   8   9     1993.11     3685.31   1129.40 o 
   2   8   9      261.21      115.26    985.72 o 
   3   8   9      760.78      551.86   1025.76 o 
   4   8   9        7.98        0.00   1083.97 o 
   5   8   9      553.33        0.00   1267.02 o 
   6   8   9      228.34      696.31   1235.18 o 
   7   8   9      976.62      682.62   1317.31 o 
   8   8   9      838.42     1903.10   1473.16 o 
   9   8   9      831.51     2863.76   1624.74 o 
  10   8   9      281.62      116.58   1655.51 o 
  11   8   9      583.39     2911.57   1955.78 o 
  12   8   9       36.73        0.00   1602.48 o 
   1   9   9      371.91      649.64   1157.86 o 
   2   9   9      347.00      682.73   1250.69 o 
   3   9   9      116.93     1029.59   1380.83 o 
   4   9   9        0.99        0.00   1262.00 o 
   5   9   9      414.34     1794.03   1424.73 o 
   6   9   9      470.51      983.46   1584.34 o 
   0   0  10   987336.38   930903.81  25179.40 o 
   1   0  10    60603.18    60261.43   1680.47 o 
   2   0  10   449021.09   429595.06  10660.77 o 
   3   0  10    39359.13    39162.69   1587.55 o 
   4   0  10    33565.92    35143.72   1563.63 o 
   5   0  10     3675.87     2790.72   1213.65 o 
   6   0  10    32131.99    34595.54   1893.02 o 
   7   0  10     1007.87      599.35    614.28 o 
   8   0  10    90886.65    88268.18   2543.53 o 
   9   0  10     4783.18     4582.40   1013.75 o 
  10   0  10    22123.34    22148.17   1332.02 o 
  11   0  10     3681.81     2054.00    892.73 o 
  12   0  10    16669.57    17131.06   1321.75 o 
  13   0  10    17215.54    16343.26   1348.90 o 
  14   0  10    98011.00    94005.85   3350.69 o 
  15   0  10    13103.96    13860.40   1557.93 o 
  16   0  10   181161.13   198042.31   7743.80 o 
  17   0  10    10177.94    10018.28   1945.66 o 
  18   0  10    62548.66    61384.04   3984.82 o 
  19   0  10     3916.96     5500.50   1784.25 o 
  20   0  10     2324.73        0.00   1494.94 o 
  21   0  10       45.76        0.00   1690.55 o 
  22   0  10      833.48        0.00   1946.80 o 
  23   0  10       57.08        0.00   1833.24 o 
  24   0  10     5488.47     5205.71   2264.51 o 
   1   1  10      189.73      700.75    359.04 o 
   2   1  10      563.59      722.81    371.60 o 
   3   1  10     1083.91     1009.11    377.70 o 
   4   1  10     1198.03      177.05    357.53 o 
   5   1  10     4559.22     4860.90    516.01 o 
   6   1  10    23462.03    23240.81    764.16 o 
   7   1  10       11.76        0.00    420.64 o 
   8   1  10      502.63      452.19    508.46 o 
   9   1  10      143.60      389.08    430.13 o 
  10   1  10    19461.05    19679.41    879.16 o 
  11   1  10     1021.98      393.64    491.37 o 
  12   1  10    11202.90    10843.95    892.54 o 
  13   1  10      757.16      235.39    584.13 o 
  14   1  10       52.32        0.00    627.54 o 
  15   1  10       82.54      550.21    719.99 o 
  16   1  10       14.87        0.00    813.96 o 
  17   1  10        4.40        0.00    848.79 o 
  18   1  10      896.63      447.15   1107.98 o 
  19   1  10      282.35       77.33   1019.63 o 
  20   1  10       33.80     1300.41   1152.85 o 
  21   1  10       65.92        0.00   1582.85 o 
  22   1  10      149.40        0.00   1110.67 o 
  23   1  10        1.78        0.00   1317.70 o 
  24   1  10       21.69      851.56   1414.82 o 
   0   2  10    10147.57    10333.36    789.04 o 
   1   2  10     1325.96     2201.01    390.14 o 
   2   2  10    22052.10    23327.76    788.98 o 
   3   2  10     4654.75     4113.78    599.41 o 
   4   2  10   180501.45   171200.02   2883.44 o 
   5   2  10     9982.88    10413.39    575.78 o 
   6   2  10   160932.09   158484.78   2629.82 o 
   7   2  10    22565.92    22425.38    909.64 o 
   8   2  10    89968.96    92912.60   1821.66 o 
   9   2  10    18356.54    17300.13    809.58 o 
  10   2  10    81277.62    78483.35   1700.10 o 
  11   2  10     3563.81     2640.07    592.94 o 
  12   2  10    84445.88    85464.93   2083.83 o 
  13   2  10     1732.41     2998.56   1075.93 o 
  14   2  10     9044.97     9801.50   1018.20 o 
  15   2  10       59.43      376.61    833.00 o 
  16   2  10     1376.12      570.42    780.51 o 
  17   2  10      148.41      884.28   1051.84 o 
  18   2  10     1796.92     2865.80   1023.05 o 
  19   2  10      791.65     1936.78   1204.67 o 
  20   2  10    21265.07    23815.97   2021.87 o 
  21   2  10     2004.26      893.33   1200.12 o 
  22   2  10    16361.03    14466.69   1822.97 o 
  23   2  10     2361.30      450.95   1249.87 o 
   1   3  10      141.62       38.78    306.24 o 
   2   3  10      489.10        0.00    345.70 o 
   3   3  10     2344.56     2094.96    399.37 o 
   4   3  10    40922.70    43795.87   1119.48 o 
   5   3  10     2245.71     1232.93    415.62 o 
   6   3  10    71823.44    72007.14   1534.99 o 
   7   3  10     2046.08     1571.62    458.74 o 
   8   3  10     1928.36     2052.36    484.40 o 
   9   3  10      650.11      453.43    467.01 o 
  10   3  10    56704.40    57352.55   1550.59 o 
  11   3  10     1858.32     2022.25    621.31 o 
  12   3  10    22087.18    24455.77   1300.70 o 
  13   3  10     1996.99     2157.20    805.93 o 
  14   3  10     1782.40     2308.11    811.52 o 
  15   3  10        0.75        0.00    676.06 o 
  16   3  10     2939.77     2633.11    896.42 o 
  17   3  10      742.23     1803.10    859.15 o 
  18   3  10        4.53     1406.21   1024.23 o 
  19   3  10      798.81     2526.48   1111.21 o 
  20   3  10      975.70       40.66   1150.87 o 
  21   3  10      241.82     1594.57   1509.07 o 
  22   3  10     5359.96     5355.43   2391.89 o 
  23   3  10        6.65        0.00   1383.13 o 
   0   4  10     7665.62     8878.27    879.10 o 
   1   4  10       17.42      207.51    445.78 o 
   2   4  10     6440.08     7229.23    629.68 o 
   3   4  10      819.10      308.19    424.44 o 
   4   4  10      690.62      580.39    442.32 o 
   5   4  10      473.77        0.00    438.05 o 
   6   4  10       30.03      114.30    459.89 o 
   7   4  10       63.43        0.00    425.12 o 
   8   4  10      855.50      443.45    471.90 o 
   9   4  10      749.68      687.65    548.86 o 
  10   4  10      273.52      713.03    589.74 o 
  11   4  10       99.44        0.00    679.78 o 
  12   4  10     1089.75     1760.70    784.65 o 
  13   4  10      471.13       50.80    721.74 o 
  14   4  10      880.82      491.78    789.77 o 
  15   4  10       51.39        0.00    871.47 o 
  16   4  10     2710.05     2493.11   1245.52 o 
  17   4  10      152.10     1001.24    986.10 o 
  18   4  10      921.32        0.00    972.28 o 
  19   4  10        5.96      752.54   1050.86 o 
  20   4  10        8.53        0.00   1925.61 o 
  21   4  10        7.62     1364.56   1600.18 o 
   1   5  10      667.75      566.45    641.26 o 
   2   5  10      269.22      304.99    580.35 o 
   3   5  10     1630.58     1386.68    595.16 o 
   4   5  10    17881.88    17025.63   1016.11 o 
   5   5  10     1079.63      724.85    603.29 o 
   6   5  10    44898.67    48726.02   1586.17 o 
   7   5  10      150.82        0.00    592.94 o 
   8   5  10       50.07      420.93    688.82 o 
   9   5  10        4.19       69.70    928.77 o 
  10   5  10    27774.38    28365.56   1518.23 o 
  11   5  10     1695.74     1409.84    788.48 o 
  12   5  10    13705.60    15117.24   1278.88 o 
  13   5  10      683.71        0.00    956.14 o 
  14   5  10      717.28     1277.83    998.05 o 
  15   5  10       69.95     1219.81   1058.29 o 
  16   5  10     1953.33     1319.37   1066.18 o 
  17   5  10      775.58      869.49   1137.86 o 
  18   5  10        2.99        0.00   1123.15 o 
  19   5  10      396.27     1855.87   1271.10 o 
  20   5  10      447.38     2714.33   1488.60 o 
   0   6  10      223.13      337.66   1529.07 o 
   1   6  10      437.47     1406.86    922.06 o 
   2   6  10     4086.85     3619.58    964.35 o 
   3   6  10     1650.59     1627.43    851.27 o 
   4   6  10    22977.26    26448.12   1612.75 o 
   5   6  10     3096.03     3522.89   1183.89 o 
   6   6  10    17836.76    17984.98   1508.08 o 
   7   6  10     1706.26     2495.34   1067.72 o 
   8   6  10     7007.39     5646.69   1356.05 o 
   9   6  10     1608.70       99.14   1572.74 o 
  10   6  10    11670.97    10650.95   1745.65 o 
  11   6  10      594.16     1446.96   1309.74 o 
  12   6  10     9770.13     7062.66   1406.49 o 
  13   6  10      905.37      903.16   1208.97 o 
  14   6  10     3183.49     3893.62   1377.71 o 
  15   6  10      280.98      220.44   1150.42 o 
  16   6  10       77.41      554.92   1306.73 o 
  17   6  10       13.90     1611.96   1954.87 o 
  18   6  10      516.57       56.19   1503.74 o 
   1   7  10      182.11      228.52    848.10 o 
   2   7  10       41.24      124.34    896.92 o 
   3   7  10      322.90      883.08    907.09 o 
   4   7  10     1749.27     1724.43   1044.61 o 
   5   7  10       71.60     1112.02    999.21 o 
   6   7  10     3934.83     3533.77   1132.83 o 
   7   7  10        1.98     1143.88   1340.35 o 
   8   7  10       16.86      754.04   1386.87 o 
   9   7  10       51.88        0.00   1300.22 o 
  10   7  10     5820.49     5087.04   1733.84 o 
  11   7  10       48.82     1046.89   1422.84 o 
  12   7  10     2650.43     2186.33   1560.67 o 
  13   7  10      507.68        0.00   1477.78 o 
  14   7  10        4.74        0.00   1563.30 o 
  15   7  10       24.63     2171.03   1815.57 o 
   0   8  10    44604.28    46668.73   3821.46 o 
   1   8  10     2854.09     3509.73   1178.18 o 
   2   8  10    22125.33    24421.16   1949.28 o 
   3   8  10     1815.23     2022.43   1081.40 o 
   4   8  10     4293.11     3115.83   1210.50 o 
   5   8  10     1023.81     1681.23   1303.59 o 
   6   8  10     4385.72     6234.91   1648.32 o 
   7   8  10      351.85        0.00   1369.56 o 
   8   8  10     8584.00     8156.45   1855.05 o 
   9   8  10      655.09     1920.61   1591.31 o 
  10   8  10     5565.30     8005.00   2127.40 o 
  11   8  10      718.05     3426.76   1712.47 o 
  12   8  10     2143.14     3679.51   2431.69 o 
   1   9  10        7.29        0.00   1157.56 o 
   2   9  10       19.83      845.09   1402.84 o 
   3   9  10       37.59      672.21   1281.30 o 
   4   9  10       16.70        0.00   1515.48 o 
   5   9  10        1.16      899.83   1559.61 o 
   1   1  11     1950.47     2195.49    428.61 o 
   2   1  11    15419.70    14845.71    758.48 o 
   3   1  11     6384.41     5359.37    515.30 o 
   4   1  11   133207.64   129018.99   2338.41 o 
   5   1  11   108977.33   105416.22   2396.57 o 
   6   1  11   102930.73   104146.05   2112.70 o 
   7   1  11    39486.12    37951.57   1047.15 o 
   8   1  11      426.91      187.03    410.99 o 
   9   1  11    34510.26    35743.00   1205.04 o 
  10   1  11    76520.89    76711.05   2458.32 o 
  11   1  11    72854.88    76246.27   1873.08 o 
  12   1  11    47315.65    50109.56   1727.41 o 
  13   1  11     2111.10     3647.84    859.74 o 
  14   1  11     1122.26        0.00    638.71 o 
  15   1  11     7114.17     7409.44   1025.78 o 
  16   1  11     3915.15     2621.66    942.37 o 
  17   1  11      605.29      376.29    888.69 o 
  18   1  11     5007.01     2815.92   1134.67 o 
  19   1  11      250.19      926.44   1093.23 o 
  20   1  11     4783.45     1760.58   1253.83 o 
  21   1  11     3329.43     3437.14   1330.01 o 
  22   1  11     3233.22     1985.38   1497.85 o 
  23   1  11     1721.58     1783.68   1328.11 o 
   0   2  11    11534.30    12014.10   1181.23 o 
   1   2  11     7590.41     7904.17    542.23 o 
   2   2  11     1461.94     1223.92    415.49 o 
   3   2  11    19862.39    20186.43    919.11 o 
   4   2  11    99712.95    97964.36   1876.18 o 
   5   2  11    83963.85    81635.84   1607.51 o 
   6   2  11   147567.22   146239.81   2587.18 o 
   7   2  11    29302.74    29223.75   1388.31 o 
   8   2  11    75286.73    71646.95   1569.04 o 
   9   2  11    17526.45    18359.93    887.18 o 
  10   2  11    45713.05    46566.36   1484.47 o 
  11   2  11    32924.16    32742.19   1304.58 o 
  12   2  11    25632.16    26558.37   1293.81 o 
  13   2  11     8092.41     9787.92   1096.35 o 
  14   2  11     2468.77     3211.67    883.82 o 
  15   2  11     1260.45     2293.11    929.73 o 
  16   2  11      711.68        0.00    780.69 o 
  17   2  11      823.28      252.80    920.94 o 
  18   2  11      403.91        0.00    872.86 o 
  19   2  11     2644.95     1338.20   1176.61 o 
  20   2  11    11974.03     9391.68   2231.41 o 
  21   2  11     8221.10     5222.20   1442.44 o 
  22   2  11    11323.04    11453.58   1780.25 o 
  23   2  11     2061.42        0.00   1332.34 o 
   1   3  11      269.93      337.88    392.22 o 
   2   3  11    11484.06    11761.49    665.84 o 
   3   3  11     1936.62     1682.67    410.47 o 
   4   3  11    14702.53    15606.28    939.78 o 
   5   3  11    16423.95    17933.41   1072.08 o 
   6   3  11    11389.97    11348.67    703.77 o 
   7   3  11     4375.52     5087.70    601.27 o 
   8   3  11      656.98      627.95    511.00 o 
   9   3  11     8189.78     7716.99    915.24 o 
  10   3  11    19097.74    20046.71   1082.41 o 
  11   3  11    19112.33    18348.41   1073.80 o 
  12   3  11    14411.15    13361.68   1293.21 o 
  13   3  11     1382.26     1682.43    780.09 o 
  14   3  11      630.53      287.39    790.48 o 
  15   3  11      509.11        0.00    747.66 o 
  16   3  11      264.30        0.00    776.12 o 
  17   3  11      255.74        0.00    859.50 o 
  18   3  11      132.39        0.00    983.80 o 
  19   3  11      143.92      695.89   1161.63 o 
  20   3  11      324.48        0.00   1188.23 o 
  21   3  11      224.31        0.00   1184.69 o 
  22   3  11       90.41     1344.79   1344.12 o 
   0   4  11   357534.09   352694.09   8185.10 o 
   1   4  11   171658.92   171011.52   2895.48 o 
   2   4  11   174774.23   172307.08   3055.47 o 
   3   4  11    16720.65    15457.75   1175.24 o 
   4   4  11    18245.55    17978.42    899.07 o 
   5   4  11      385.06       29.23    396.43 o 
   6   4  11     1620.77     1346.48    477.01 o 
   7   4  11     3742.98     4368.24    658.16 o 
   8   4  11     6897.72     7034.47    693.09 o 
   9   4  11     8554.72     7873.24    808.42 o 
  10   4  11    13865.19    13998.61    993.01 o 
  11   4  11     2041.70     2589.21    909.24 o 
  12   4  11    17814.66    17366.58   1322.92 o 
  13   4  11     6419.52     7598.55   1000.63 o 
  14   4  11    46911.47    44730.05   2174.35 o 
  15   4  11    36809.51    36018.04   1879.59 o 
  16   4  11    68221.02    65152.30   2559.62 o 
  17   4  11    31735.76    36046.00   2157.01 o 
  18   4  11    22644.44    22121.65   1852.01 o 
  19   4  11     1619.74     1213.87   1463.98 o 
  20   4  11     1358.16     2496.38   1796.27 o 
  21   4  11      272.61     2905.20   1632.88 o 
   1   5  11      210.47     1736.81    754.78 o 
   2   5  11      268.12      769.78    593.23 o 
   3   5  11        0.92      135.46    599.41 o 
   4   5  11      121.18     1271.83    624.00 o 
   5   5  11      347.76      758.80    624.58 o 
   6   5  11     1799.55     2489.20    707.58 o 
   7   5  11       78.86      730.86    628.74 o 
   8   5  11        5.20        0.00    763.57 o 
   9   5  11      220.67        0.00    762.14 o 
  10   5  11     1724.36     2021.04    843.52 o 
  11   5  11      725.15      124.73    780.25 o 
  12   5  11     1174.40     1230.67   1064.84 o 
  13   5  11       61.16      158.25    866.32 o 
  14   5  11      171.97     1200.92   1106.57 o 
  15   5  11      169.91        0.00   1148.00 o 
  16   5  11      154.89        0.00   1050.55 o 
  17   5  11      273.33      646.49   1123.31 o 
  18   5  11      267.32       61.13   1242.37 o 
  19   5  11      178.03      509.17   2280.51 o 
  20   5  11        7.22        0.00   1574.60 o 
   0   6  11     1624.94      427.40   1156.27 o 
   1   6  11     1347.85      639.45    849.53 o 
   2   6  11     3061.58     1268.41    782.82 o 
   3   6  11    10487.57    11622.08   1174.05 o 
   4   6  11    32999.46    33302.39   2070.89 o 
   5   6  11    32879.91    33533.23   1878.35 o 
   6   6  11    50035.97    52619.89   2915.39 o 
   7   6  11    15400.51    13823.90   1749.88 o 
   8   6  11    34032.74    38823.75   2609.06 o 
   9   6  11     9549.05     7761.51   1824.11 o 
  10   6  11    21122.37    25277.02   3090.31 o 
  11   6  11     9934.04    10126.14   1648.54 o 
  12   6  11     9452.90    10132.88   1581.78 o 
  13   6  11     4482.34     6316.54   1493.80 o 
  14   6  11     1076.36     2519.82   1323.32 o 
  15   6  11      130.59        0.00   1239.02 o 
  16   6  11      126.01      473.71   1348.88 o 
  17   6  11      244.45        0.00   1411.75 o 
  18   6  11      694.84     3020.11   1620.96 o 
   1   7  11       39.54        0.00    893.44 o 
   2   7  11      360.00     1698.56    988.84 o 
   3   7  11      244.93      580.26    874.64 o 
   4   7  11     4331.55     4165.13   1062.63 o 
   5   7  11     4774.29     4290.89   1276.79 o 
   6   7  11     6143.64     4280.48   1330.40 o 
   7   7  11     2004.28      865.69   1326.21 o 
   8   7  11       52.66      336.09   1310.68 o 
   9   7  11     1183.76      147.48   1371.47 o 
  10   7  11     3960.37     4941.85   1850.61 o 
  11   7  11     2549.41     5749.61   2306.30 o 
  12   7  11     2563.22     4359.80   1679.47 o 
  13   7  11       57.18        7.25   1522.40 o 
  14   7  11        0.45        0.00   1744.53 o 
  15   7  11      266.48        0.00   1625.86 o 
   0   8  11     2828.15     3924.21   1714.84 o 
   1   8  11     2969.98     1849.48   1107.75 o 
   2   8  11     2202.59     2879.83   1177.91 o 
   3   8  11      373.88        0.00   1017.96 o 
   4   8  11      227.29      300.37   1193.55 o 
   5   8  11       11.40     1563.76   1650.21 o 
   6   8  11       22.75      160.15   1479.19 o 
   7   8  11       23.70     2902.94   1582.95 o 
   8   8  11       15.70      437.76   1503.56 o 
   9   8  11      453.54        0.00   1440.69 o 
  10   8  11      149.24     3322.17   1924.33 o 
  11   8  11       76.47     1555.17   1625.89 o 
   1   9  11       26.58        0.00   1197.31 o 
   2   9  11      178.18     2052.80   1437.39 o 
   3   9  11      106.70     3693.90   1457.23 o 
   4   9  11     1707.30     1723.80   1569.12 o 
   0   0  12       42.09        0.00    909.98 o 
   1   0  12  1132533.25  1076112.87  20609.69 o 
   2   0  12     3808.53     3715.52    928.38 o 
   3   0  12   144344.36   139284.11   3730.67 o 
   4   0  12    28788.50    29409.68   1508.25 o 
   5   0  12     2821.88     3162.76    783.80 o 
   6   0  12     3233.74     2534.12   1030.96 o 
   7   0  12     2037.35     1400.15   1054.44 o 
   8   0  12     4084.67     5339.29    982.31 o 
   9   0  12    28362.04    26087.93   1426.69 o 
  10   0  12       80.34        0.00    910.33 o 
  11   0  12    35623.82    37378.98   1963.90 o 
  12   0  12     2503.97     1999.33   1114.53 o 
  13   0  12    79886.05    81671.26   4319.64 o 
  14   0  12      698.30        0.00   1225.65 o 
  15   0  12   196680.20   197904.22  10656.03 o 
  16   0  12      427.55      784.27   1447.64 o 
  17   0  12   143452.16   133647.97  10564.87 o 
  18   0  12       11.02        0.00   1522.13 o 
  19   0  12    12193.25     8979.12   4709.78 o 
  20   0  12     2031.22     2518.30   1777.25 o 
  21   0  12     1834.20        0.00   1746.93 o 
  22   0  12      278.45     1543.24   1933.20 o 
  23   0  12      372.86      788.24   1717.67 o 
   1   1  12     3731.61     3163.42    441.99 o 
   2   1  12     4262.23     4606.20    508.60 o 
   3   1  12    18641.44    19548.10    820.77 o 
   4   1  12      270.72        0.00    397.92 o 
   5   1  12    17225.76    17096.92   1316.37 o 
   6   1  12      153.68      326.92    438.79 o 
   7   1  12     7577.72     6639.73    861.89 o 
   8   1  12        0.88      258.95    476.34 o 
   9   1  12    16923.54    17982.29   1252.15 o 
  10   1  12      829.72        0.00    545.43 o 
  11   1  12    20398.70    21670.02   1085.10 o 
  12   1  12      514.62     1057.05    612.12 o 
  13   1  12     7393.75     6350.94    866.32 o 
  14   1  12      230.65      403.95    691.05 o 
  15   1  12       72.02        0.00    757.60 o 
  16   1  12       67.97        0.00    784.40 o 
  17   1  12      299.28       94.68   1024.90 o 
  18   1  12        0.45        0.00   1883.40 o 
  19   1  12       12.81        0.00   1079.94 o 
  20   1  12      101.04        0.00   1146.11 o 
  21   1  12      119.22      656.30   1191.23 o 
  22   1  12      108.09        0.00   1169.02 o 
  23   1  12       14.52     1106.50   1412.70 o 
   0   2  12    22469.23    22967.90   1156.64 o 
   1   2  12    26488.15    27667.72    927.48 o 
   2   2  12      252.43      714.51    382.44 o 
   3   2  12    64521.91    64421.50   1378.72 o 
   4   2  12      507.96      476.13    356.11 o 
   5   2  12   311939.06   296661.13   4490.72 o 
   6   2  12      311.29        0.00    384.71 o 
   7   2  12   198379.98   194941.58   3536.98 o 
   8   2  12     3152.38     3995.71    632.08 o 
   9   2  12   100920.93   102030.35   2198.88 o 
  10   2  12     1838.98     1754.09    610.01 o 
  11   2  12    64185.52    63681.14   1842.16 o 
  12   2  12      791.32      646.39    623.77 o 
  13   2  12    15278.53    16214.80   1079.49 o 
  14   2  12       28.39        0.00    886.53 o 
  15   2  12     2293.99     1599.14    814.67 o 
  16   2  12     1853.83     1427.54    826.37 o 
  17   2  12     1105.95      603.59    950.78 o 
  18   2  12       45.37        0.00    974.33 o 
  19   2  12    13405.13    13132.44   1699.83 o 
  20   2  12      161.80      621.87   1227.27 o 
  21   2  12    31017.00    36890.62   2519.36 o 
  22   2  12       61.55        0.00   1319.48 o 
  23   2  12    13704.03    13020.04   1910.86 o 
   1   3  12     4089.52     3825.88    491.62 o 
   2   3  12     5372.64     5428.81    628.67 o 
   3   3  12    29000.40    29585.72    963.48 o 
   4   3  12       50.73        0.00    424.41 o 
   5   3  12   137056.48   134728.66   2405.88 o 
   6   3  12     1644.32      903.47    515.07 o 
   7   3  12    26990.36    27428.52   1200.75 o 
   8   3  12      191.59      364.68    542.36 o 
   9   3  12    27975.04    27760.98   1135.25 o 
  10   3  12     1110.46     1345.71    654.40 o 
  11   3  12    81332.58    81960.45   2136.13 o 
  12   3  12      182.04      990.81    729.26 o 
  13   3  12     9331.74     9735.71   1203.94 o 
  14   3  12     1727.79     1853.94    818.84 o 
  15   3  12     3308.22     3251.43   1113.45 o 
  16   3  12        0.67        0.00    792.76 o 
  17   3  12     4417.02     3491.78   1023.09 o 
  18   3  12      716.72     1359.30   1045.15 o 
  19   3  12     2894.57     1955.88   1638.85 o 
  20   3  12        8.33        0.00   1166.06 o 
  21   3  12     4136.61     2039.56   1372.39 o 
  22   3  12       43.77      398.23   1966.26 o 
   0   4  12     1023.28      905.58    716.65 o 
   1   4  12    15586.85    16020.68    868.47 o 
   2   4  12      447.68     1621.48    538.92 o 
   3   4  12     1548.16     1131.71    547.52 o 
   4   4  12      711.12      477.36    437.11 o 
   5   4  12      141.19        0.00    460.64 o 
   6   4  12        0.47      206.69    542.67 o 
   7   4  12      671.47        0.00    535.28 o 
   8   4  12       20.96        0.00    570.57 o 
   9   4  12      386.55      124.44    612.04 o 
  10   4  12       12.10        0.00    635.77 o 
  11   4  12      312.63      307.50    712.75 o 
  12   4  12       32.28      114.56    726.36 o 
  13   4  12     2884.68     2854.95    925.82 o 
  14   4  12        5.54      629.82    918.76 o 
  15   4  12     3409.22     3449.56   1060.67 o 
  16   4  12       77.14      706.86   1052.02 o 
  17   4  12     1382.02      383.94   1027.23 o 
  18   4  12      123.05        0.00   1243.96 o 
  19   4  12       50.61      332.03   1229.31 o 
  20   4  12      102.28     1507.05   1363.51 o 
  21   4  12      219.57     2428.76   1599.48 o 
   1   5  12      646.17      396.69    723.53 o 
   2   5  12     1012.93     1019.17    655.35 o 
   3   5  12    24523.86    24011.39   1243.95 o 
   4   5  12      229.94        0.00    590.91 o 
   5   5  12    59235.66    59870.75   2636.71 o 
   6   5  12     1205.30      848.20    709.68 o 
   7   5  12    17958.88    20084.03   1254.26 o 
   8   5  12       55.06        0.00    712.23 o 
   9   5  12    19737.97    18935.77   2657.76 o 
  10   5  12      697.74      272.63   1132.89 o 
  11   5  12    49612.63    48942.21   2228.56 o 
  12   5  12        0.66        0.00    828.61 o 
  13   5  12     5301.90     4972.68   1089.38 o 
  14   5  12      760.30     1504.89   1154.13 o 
  15   5  12     2980.40     3676.56   1333.60 o 
  16   5  12       29.13     1381.79   1220.73 o 
  17   5  12     2281.26     2157.28   1269.01 o 
  18   5  12      460.71        0.00   1247.88 o 
  19   5  12     1482.32     1448.55   1415.58 o 
   0   6  12      104.61        0.00   1169.70 o 
   1   6  12      221.05      732.18    881.47 o 
   2   6  12        7.65        0.00    983.21 o 
   3   6  12    10673.24     7581.20   2145.13 o 
   4   6  12       87.78        0.00   1120.36 o 
   5   6  12    24017.62    24159.04   2346.72 o 
   6   6  12      393.01      683.13   1155.83 o 
   7   6  12    17838.67    20757.90   1808.24 o 
   8   6  12      410.10        0.00   1180.36 o 
   9   6  12     8384.47    10596.33   1767.51 o 
  10   6  12      367.29     1933.58   1293.91 o 
  11   6  12    13284.46    15522.31   1950.90 o 
  12   6  12        3.10     2155.83   1388.31 o 
  13   6  12     4618.77     4585.86   1323.27 o 
  14   6  12       57.99        0.00   1130.65 o 
  15   6  12      123.85     1070.96   1360.17 o 
  16   6  12       55.40        0.00   1368.33 o 
  17   6  12       62.74     2378.62   2491.87 o 
   1   7  12      157.38     1365.37   1213.38 o 
   2   7  12      299.43      921.80   1495.80 o 
   3   7  12     3046.07     2567.70   1345.52 o 
   4   7  12       57.13        0.00   1058.25 o 
   5   7  12     7770.04    10093.39   1684.57 o 
   6   7  12      115.46      478.68   1157.64 o 
   7   7  12      895.02      152.82   1245.95 o 
   8   7  12       33.66     1975.71   1406.39 o 
   9   7  12     4014.95     3005.64   1539.59 o 
  10   7  12      318.73        0.00   1643.95 o 
  11   7  12     8491.82     8066.87   1822.59 o 
  12   7  12        2.99     3310.44   1682.52 o 
  13   7  12     1538.85      526.44   1623.35 o 
  14   7  12      104.69     1356.86   1815.28 o 
   0   8  12       32.49     1299.26   1608.02 o 
   1   8  12    43722.86    45270.29   2471.57 o 
   2   8  12      112.44     1065.96   1142.25 o 
   3   8  12    11403.26    10236.96   1681.12 o 
   4   8  12      496.52     2226.76   1322.27 o 
   5   8  12     1726.42     2521.63   1517.98 o 
   6   8  12       28.99     1647.96   1453.46 o 
   7   8  12     3588.69     3776.42   1596.11 o 
   8   8  12       29.41        0.00   1534.22 o 
   9   8  12     4060.26     5249.33   1732.47 o 
  10   8  12       44.04     2102.91   1852.83 o 
   1   1  13     4265.52     3827.84    629.42 o 
   2   1  13      566.86      229.81    428.90 o 
   3   1  13    21821.43    21271.57    853.23 o 
   4   1  13    53475.31    53092.65   1354.17 o 
   5   1  13    39457.96    40536.59   1603.04 o 
   6   1  13    95991.94    91894.98   2112.59 o 
   7   1  13     9692.22     9008.02    999.11 o 
   8   1  13       14.37        0.00    471.75 o 
   9   1  13     8909.83     8763.76    820.59 o 
  10   1  13    78637.54    74392.14   2073.90 o 
  11   1  13    34525.32    35972.96   1399.50 o 
  12   1  13    41048.86    43547.34   1569.57 o 
  13   1  13     5929.52     5825.38    887.89 o 
  14   1  13      815.49      275.26    696.68 o 
  15   1  13     2951.22     3649.37    922.63 o 
  16   1  13    11506.81    11740.79   1519.41 o 
  17   1  13     2904.79     1784.13    991.87 o 
  18   1  13     1362.88        0.00    994.02 o 
  19   1  13     1489.65        0.00   1170.39 o 
  20   1  13     1789.46     3073.51   1362.17 o 
  21   1  13      599.69        0.00   1146.28 o 
  22   1  13     2754.23     1625.10   1309.09 o 
  23   1  13       66.25     1696.52   1299.86 o 
   0   2  13    15464.75    16923.54   1349.78 o 
   1   2  13      545.13      258.33    417.46 o 
   2   2  13     6679.00     6677.10    587.21 o 
   3   2  13    17691.00    17559.75    744.90 o 
   4   2  13    85452.61    82694.66   1923.44 o 
   5   2  13    43642.43    45386.76   1384.22 o 
   6   2  13    62867.80    63791.04   1603.09 o 
   7   2  13    49316.46    51237.16   1502.53 o 
   8   2  13    30491.35    32255.13   1194.69 o 
   9   2  13    28202.73    27958.98   1162.61 o 
  10   2  13    18981.56    18893.22   1027.37 o 
  11   2  13    21691.65    22416.12   1179.58 o 
  12   2  13    22998.00    24355.98   1320.05 o 
  13   2  13     5339.43     3787.85    781.16 o 
  14   2  13     1219.52     1468.66    849.35 o 
  15   2  13      354.95      554.74    803.72 o 
  16   2  13      752.05      282.07    869.74 o 
  17   2  13      490.94        0.00    899.10 o 
  18   2  13      834.38      413.21   1047.52 o 
  19   2  13     2617.73     1672.30   1271.90 o 
  20   2  13    11624.17    10714.43   1715.57 o 
  21   2  13     5484.50     5274.11   1494.41 o 
  22   2  13     7075.83     5859.57   1533.52 o 
   1   3  13       62.35        0.00    432.18 o 
   2   3  13       22.44        0.00    425.62 o 
   3   3  13     5192.43     5277.30    691.19 o 
   4   3  13    11303.45    12589.67    761.14 o 
   5   3  13     6293.06     6674.43    693.74 o 
   6   3  13    16812.11    17617.47    921.79 o 
   7   3  13      599.93      576.76    465.27 o 
   8   3  13       66.56        0.00    567.25 o 
   9   3  13     4647.32     5538.44    779.38 o 
  10   3  13    26648.79    27819.69   1268.65 o 
  11   3  13     5774.11     5450.60    939.01 o 
  12   3  13    13383.82    12909.50   1126.37 o 
  13   3  13     1887.12      246.55    827.89 o 
  14   3  13      371.94      532.11    805.73 o 
  15   3  13      149.58        0.00    826.31 o 
  16   3  13      297.11     1120.69   1131.53 o 
  17   3  13     1424.59       36.91    938.54 o 
  18   3  13      198.57       28.93   1032.64 o 
  19   3  13       20.87     1518.49   1084.69 o 
  20   3  13        4.54     1929.60   2015.93 o 
  21   3  13       25.36        0.00   1409.53 o 
  22   3  13       96.11      200.65   1355.66 o 
   0   4  13   233597.36   229067.42   7385.30 o 
   1   4  13   110298.28   111155.65   2378.43 o 
   2   4  13   101238.33   104383.93   2604.26 o 
   3   4  13    40337.91    43306.84   1332.59 o 
   4   4  13     2433.08     2368.45    613.27 o 
   5   4  13     6174.03     5816.67    690.23 o 
   6   4  13     1465.35      810.53    548.69 o 
   7   4  13     5203.87     4191.56    770.32 o 
   8   4  13    24273.16    24195.42   1698.65 o 
   9   4  13     4691.46     5045.91   1156.58 o 
  10   4  13     9184.20    10493.78    961.79 o 
  11   4  13    11830.38    10464.04   1009.40 o 
  12   4  13     8665.73     7956.81   1099.40 o 
  13   4  13    17552.13    16272.31   1373.00 o 
  14   4  13    28460.16    29287.29   1869.35 o 
  15   4  13    22639.02    20831.18   1717.16 o 
  16   4  13    50624.68    56037.82   2569.96 o 
  17   4  13    17519.40    17836.16   1715.20 o 
  18   4  13    11860.81     6993.57   1371.87 o 
  19   4  13     4005.29     1163.80   1923.66 o 
  20   4  13      109.95      104.41   1403.86 o 
   1   5  13      313.76      242.32    720.59 o 
   2   5  13       80.55     1076.38    663.79 o 
   3   5  13      138.73     1006.15    649.01 o 
   4   5  13       16.18        0.00    705.28 o 
   5   5  13      119.73        0.00    637.22 o 
   6   5  13        1.02        0.00    667.76 o 
   7   5  13      310.16      532.34    672.39 o 
   8   5  13       17.20        0.00    682.71 o 
   9   5  13      347.83      372.32    802.63 o 
  10   5  13      320.67     1313.23    904.10 o 
  11   5  13      670.00      801.70    969.84 o 
  12   5  13      445.44      612.40   1008.34 o 
  13   5  13      181.66     1300.18    948.77 o 
  14   5  13        7.47      429.65    995.98 o 
  15   5  13      137.54        0.00   1137.60 o 
  16   5  13      387.91        0.00   1143.42 o 
  17   5  13       31.09      275.31   1450.07 o 
  18   5  13       84.34     1244.56   1326.64 o 
  19   5  13      317.74     1204.14   1488.74 o 
   0   6  13     2662.02     1879.56   1399.28 o 
   1   6  13      819.48        0.00    799.36 o 
   2   6  13     2766.40      401.56    880.88 o 
   3   6  13     7086.38     3639.69   1259.94 o 
   4   6  13    35635.08    39751.32   3142.19 o 
   5   6  13    17945.04    20311.17   1633.12 o 
   6   6  13    33123.30    37865.73   2299.71 o 
   7   6  13    22132.24    23222.41   2370.17 o 
   8   6  13    14499.39    12154.72   1803.72 o 
   9   6  13    11577.14    10829.77   1515.16 o 
  10   6  13    10584.32     9099.09   1639.19 o 
  11   6  13     5906.75     7118.76   1570.72 o 
  12   6  13    11260.26    14945.18   1771.84 o 
  13   6  13     2237.22      617.29   1228.76 o 
  14   6  13      793.50     4613.50   1494.90 o 
  15   6  13      537.79     2217.11   1378.48 o 
  16   6  13      244.27     2624.87   1998.58 o 
  17   6  13      581.53     3548.31   1816.22 o 
   1   7  13       80.53      103.60    978.95 o 
   2   7  13       44.25        0.00    939.41 o 
   3   7  13      441.91        0.00    996.71 o 
   4   7  13     1739.57     2600.21   1263.02 o 
   5   7  13     2881.30     1640.37   1490.75 o 
   6   7  13     3776.13     4700.88   1505.64 o 
   7   7  13      580.31     1936.30   1622.16 o 
   8   7  13       45.32        0.00   1537.96 o 
   9   7  13      341.87        0.00   1278.49 o 
  10   7  13     3681.38     4261.65   2460.77 o 
  11   7  13     1479.08     1647.45   1569.96 o 
  12   7  13      878.99      140.66   1491.31 o 
  13   7  13      184.38     2066.38   1746.34 o 
  14   7  13      283.30     1110.66   1700.72 o 
   0   8  13     4990.55     5979.32   2564.01 o 
   1   8  13      721.42     1221.13   1242.54 o 
   2   8  13     1802.75     1290.24   1134.70 o 
   3   8  13      568.17     2417.72   1402.86 o 
   4   8  13      110.24        0.00   1229.29 o 
   5   8  13       76.54      164.75   1392.16 o 
   6   8  13       19.46     1755.27   1491.91 o 
   7   8  13        9.25      155.12   1530.48 o 
   8   8  13      110.02     1146.05   1484.11 o 
   9   8  13       59.62        0.00   1559.12 o 
  10   8  13      297.91     2064.14   1917.66 o 
   0   0  14   361619.72   343647.69  10126.21 o 
   1   0  14    22053.22    22329.18   1089.31 o 
   2   0  14   250340.98   244256.92   5807.79 o 
   3   0  14      786.86     1783.31    773.01 o 
   4   0  14    23805.30    23131.17   1439.11 o 
   5   0  14      383.85      440.36    748.98 o 
   6   0  14    30411.05    30139.36   2092.43 o 
   7   0  14     9268.82    10217.38   1244.74 o 
   8   0  14    88883.52    86724.00   3282.91 o 
   9   0  14     9723.43    11602.26   1292.39 o 
  10   0  14    66963.80    73889.20   2812.60 o 
  11   0  14      119.28      884.02   1152.53 o 
  12   0  14    28279.78    31806.60   2393.76 o 
  13   0  14       35.23        0.00    969.48 o 
  14   0  14    50239.25    50558.06   2828.68 o 
  15   0  14     9605.93     9061.72   1957.47 o 
  16   0  14    75759.50    71241.47   8410.74 o 
  17   0  14     3699.76     5219.98   2585.63 o 
  18   0  14    26291.96    23602.95   2805.98 o 
  19   0  14        7.48      480.32   1728.78 o 
  20   0  14     1744.54     3079.98   1861.33 o 
  21   0  14     1194.40        0.00   1760.09 o 
  22   0  14     1317.21      927.17   2050.76 o 
  23   0  14      237.05      545.17   1946.54 o 
   1   1  14      431.66        0.00    402.79 o 
   2   1  14      437.76      299.38    439.02 o 
   3   1  14      197.73        0.00    421.86 o 
   4   1  14      444.76      683.70    464.44 o 
   5   1  14      119.51      802.47    537.91 o 
   6   1  14     2831.80     3434.35    617.53 o 
   7   1  14      578.42      635.47    564.19 o 
   8   1  14      298.21      167.81    561.76 o 
   9   1  14      528.51      706.79    739.94 o 
  10   1  14     8246.75     6028.28   1069.17 o 
  11   1  14     1055.16      790.99    629.06 o 
  12   1  14     6081.29     5954.12    845.11 o 
  13   1  14      622.58        0.00    789.99 o 
  14   1  14     2811.89     2929.99   1084.54 o 
  15   1  14     1738.07      881.35    828.21 o 
  16   1  14      557.48        0.00   1279.25 o 
  17   1  14      348.25        0.00    895.90 o 
  18   1  14      296.24     1873.35   1145.53 o 
  19   1  14        4.89      828.56   1185.11 o 
  20   1  14      418.57      484.64   1185.79 o 
  21   1  14        0.18      105.48   1534.98 o 
  22   1  14       10.05        0.00   1290.97 o 
   0   2  14      996.59     2514.51    732.66 o 
   1   2  14      224.76       45.12    434.07 o 
   2   2  14    35350.44    35778.61   1095.65 o 
   3   2  14     8013.04     8359.43    686.67 o 
   4   2  14   109448.63   113501.37   2264.60 o 
   5   2  14    12482.18    12707.62    885.70 o 
   6   2  14   106832.48   104641.63   2205.37 o 
   7   2  14       73.54       23.29    557.59 o 
   8   2  14    38410.64    40145.64   1390.14 o 
   9   2  14       23.04      538.12    637.91 o 
  10   2  14    30640.90    30626.09   1350.95 o 
  11   2  14     4561.82     3469.19    818.72 o 
  12   2  14    31824.54    32948.23   1599.49 o 
  13   2  14     1397.91      440.74    670.57 o 
  14   2  14    13173.99    13030.51   2189.02 o 
  15   2  14       42.70        0.00    842.54 o 
  16   2  14     2140.54     2754.44    978.94 o 
  17   2  14      737.29        0.00    949.33 o 
  18   2  14     4399.67     5137.35   1249.03 o 
  19   2  14     1659.38        0.00   1186.88 o 
  20   2  14    15193.34     9488.83   1662.83 o 
  21   2  14     1803.94     2191.21   1491.16 o 
  22   2  14     9591.73     8516.51   1853.16 o 
   1   3  14     1908.69     1698.59    516.71 o 
   2   3  14     2321.67     1978.19    528.42 o 
   3   3  14     1441.22     1032.47    514.10 o 
   4   3  14     7214.00     6527.20    777.79 o 
   5   3  14     3104.90     3517.00    627.06 o 
   6   3  14    19889.68    21006.05   1112.56 o 
   7   3  14     2977.16     3436.04    661.26 o 
   8   3  14       14.72      444.50    639.54 o 
   9   3  14     1510.33     1526.56    648.18 o 
  10   3  14    25769.38    27432.71   1305.45 o 
  11   3  14     6066.43     5673.29    916.04 o 
  12   3  14     1516.74      387.55   1039.69 o 
  13   3  14      284.63      991.17    781.39 o 
  14   3  14     3000.01     1830.89    941.44 o 
  15   3  14     1464.69     2355.52    948.72 o 
  16   3  14     4898.72     3012.56    974.83 o 
  17   3  14      359.44        0.00   1259.16 o 
  18   3  14      312.44      931.57   1047.15 o 
  19   3  14      176.25        0.00   1186.39 o 
  20   3  14       53.85        0.00   2034.13 o 
  21   3  14      598.60      847.06   1431.30 o 
   0   4  14     6496.44     6439.46   1723.08 o 
   1   4  14     1135.25      378.37    508.08 o 
   2   4  14     2752.35     4992.31    718.15 o 
   3   4  14       39.85        0.00    543.08 o 
   4   4  14      120.71      940.73    586.11 o 
   5   4  14        1.63        0.00    560.21 o 
   6   4  14      135.16        0.00    596.03 o 
   7   4  14       32.00      200.06    595.82 o 
   8   4  14       96.79      484.63    783.34 o 
   9   4  14      212.12      734.65    718.86 o 
  10   4  14     1530.02      983.36    727.73 o 
  11   4  14       28.32       80.16    760.71 o 
  12   4  14      759.66     2767.91    980.96 o 
  13   4  14       70.69       99.45    925.46 o 
  14   4  14      613.32      574.26    973.40 o 
  15   4  14      654.80     1880.09   1116.83 o 
  16   4  14      479.63        0.00   1026.98 o 
  17   4  14      270.08        0.00   1135.29 o 
  18   4  14      239.53        0.00   1150.94 o 
  19   4  14       17.58        0.00   1254.39 o 
  20   4  14      103.62        0.00   1485.20 o 
   1   5  14     1233.93     3012.08    875.51 o 
   2   5  14      585.34        0.00    697.57 o 
   3   5  14     1079.30     1440.82    717.46 o 
   4   5  14     3228.31     2542.38    754.99 o 
   5   5  14     3140.75     3635.63    808.26 o 
   6   5  14    13498.11    14449.49   1483.72 o 
   7   5  14     2261.00      622.47    693.48 o 
   8   5  14      730.17     1088.91    927.41 o 
   9   5  14     2306.54     1590.69    895.09 o 
  10   5  14     7317.44     5529.61   1163.41 o 
  11   5  14     3185.92     2579.75   1023.65 o 
  12   5  14     3234.47     1005.20   1067.97 o 
  13   5  14      119.52      141.79   1105.01 o 
  14   5  14     1970.65     6277.61   1400.54 o 
  15   5  14     1119.55      602.91   1231.43 o 
  16   5  14     1652.88     4553.70   1605.80 o 
  17   5  14        0.04     1053.62   1578.94 o 
  18   5  14       44.18        0.00   1461.89 o 
   0   6  14     1074.39        0.00   1414.80 o 
   1   6  14        2.95        0.00    887.01 o 
   2   6  14     7435.53     8097.23   1214.47 o 
   3   6  14      755.97     1356.89    935.44 o 
   4   6  14    14919.06    15487.52   1450.99 o 
   5   6  14      497.11      288.84    886.59 o 
   6   6  14     8891.88     8843.63   1647.60 o 
   7   6  14       17.57     2046.33   1171.60 o 
   8   6  14     5537.40     6431.66   1328.13 o 
   9   6  14       12.15      972.04   1162.58 o 
  10   6  14     4303.87     5833.65   2031.01 o 
  11   6  14      117.41     1612.03   1288.81 o 
  12   6  14     6750.74     3547.63   1996.97 o 
  13   6  14      133.34     1561.55   1302.38 o 
  14   6  14     2552.24     3430.23   1811.46 o 
  15   6  14       25.87     1782.48   1886.11 o 
  16   6  14      458.56      969.53   1709.16 o 
   1   7  14      283.99        0.00   1078.80 o 
   2   7  14        0.15        0.00   1009.37 o 
   3   7  14       60.83     1401.35   1023.69 o 
   4   7  14      581.66      455.34    964.72 o 
   5   7  14      618.61        0.00   1103.43 o 
   6   7  14      281.07      534.61   1245.98 o 
   7   7  14      471.69        0.00   1371.69 o 
   8   7  14        3.11        0.00   1567.09 o 
   9   7  14      531.83      842.80   1699.39 o 
  10   7  14     2620.32     7269.26   3284.82 o 
  11   7  14      756.64     1681.82   1581.09 o 
  12   7  14      712.15     1299.58   1674.60 o 
  13   7  14        0.77      574.24   1683.78 o 
   0   8  14    21074.15    24054.88   3115.33 o 
   1   8  14      998.77     2449.58   1350.70 o 
   2   8  14    13533.59    12170.33   1735.18 o 
   3   8  14       13.40        0.00   1384.15 o 
   4   8  14     4337.51     7750.98   1655.02 o 
   5   8  14       12.81     1712.25   1535.71 o 
   6   8  14     4297.69     4378.90   1906.75 o 
   7   8  14      461.06        0.00   1495.79 o 
   8   8  14     8902.49     9427.27   2028.28 o 
   9   8  14      622.84     1409.97   1666.13 o 
   1   1  15    19345.39    19516.73    795.48 o 
   2   1  15      296.24      593.09    465.38 o 
   3   1  15    30014.10    31569.59   1071.68 o 
   4   1  15     2562.02     3030.19    539.51 o 
   5   1  15      286.13      656.25    575.99 o 
   6   1  15      934.18      536.66    600.37 o 
   7   1  15     5342.96     4749.64    907.29 o 
   8   1  15        8.08        0.00    590.52 o 
   9   1  15     6031.42     6662.63    816.44 o 
  10   1  15     3040.63     3414.11    724.09 o 
  11   1  15     1904.60      959.75    652.38 o 
  12   1  15     1223.81       48.13    703.06 o 
  13   1  15    16263.35    17493.17   1523.59 o 
  14   1  15       10.13        0.00    708.96 o 
  15   1  15    12654.14    11155.16   1334.04 o 
  16   1  15      103.67        0.00    904.10 o 
  17   1  15      877.54     1306.29   1216.71 o 
  18   1  15       76.35        0.00   1097.84 o 
  19   1  15     4626.37     2575.14   1348.81 o 
  20   1  15      886.94     2563.67   1287.50 o 
  21   1  15        4.13        0.00   1240.18 o 
  22   1  15      249.18      567.52   1381.78 o 
   0   2  15     6277.71     6594.81   1315.69 o 
   1   2  15    22789.38    22609.61    975.77 o 
   2   2  15    17420.88    19288.84   1155.46 o 
   3   2  15    57269.45    59515.89   1557.41 o 
   4   2  15     7717.56     8709.78    751.60 o 
   5   2  15    56269.44    58095.03   1579.75 o 
   6   2  15     6118.90     6007.48   1001.60 o 
   7   2  15     5156.06     4312.75    815.12 o 
   8   2  15     3677.82     2839.83    741.06 o 
   9   2  15     1554.60     1905.52   1034.61 o 
  10   2  15     2242.52     2923.25   1037.93 o 
  11   2  15    17040.33    16748.43   1192.27 o 
  12   2  15     4959.78     4513.94   1128.06 o 
  13   2  15    29222.22    26037.51   1815.29 o 
  14   2  15     4410.80     3034.16    914.29 o 
  15   2  15     4676.51     3107.72    948.93 o 
  16   2  15     3694.63     3333.00   1016.36 o 
  17   2  15     2545.01      401.76   1004.45 o 
  18   2  15     1425.38     2127.86   1094.46 o 
  19   2  15     8257.16     4270.14   1402.53 o 
  20   2  15      800.88     4442.77   1417.04 o 
  21   2  15     7425.15     4981.12   1539.35 o 
   1   3  15     2397.81     1956.26    650.29 o 
   2   3  15       23.55      123.27    531.37 o 
   3   3  15     7502.34     6579.06    746.21 o 
   4   3  15      545.35      332.03    525.42 o 
   5   3  15      210.76      171.58    532.75 o 
   6   3  15     2173.35     1519.48    862.96 o 
   7   3  15        9.43        0.00    597.92 o 
   8   3  15      551.29      467.18    652.43 o 
   9   3  15      873.11      760.73    705.97 o 
  10   3  15      106.31      572.77    715.20 o 
  11   3  15      721.69     1138.95    767.18 o 
  12   3  15       37.79      546.60    779.04 o 
  13   3  15      104.93      483.80    826.95 o 
  14   3  15      167.06        0.00    802.72 o 
  15   3  15     1076.66      854.14    943.06 o 
  16   3  15      175.16        0.00    883.57 o 
  17   3  15      361.89        0.00    951.46 o 
  18   3  15      145.47      408.62   1059.59 o 
  19   3  15     2406.48     3236.57   1254.28 o 
  20   3  15      314.77     1463.55   1407.89 o 
  21   3  15      184.77      738.93   1544.33 o 
   0   4  15     4610.04     4054.19   1027.60 o 
   1   4  15    63918.05    66292.95   1829.59 o 
   2   4  15    13924.76    15612.75   1023.36 o 
   3   4  15    11013.80    12350.83    902.29 o 
   4   4  15     8304.52     9086.14    948.31 o 
   5   4  15    16108.51    16895.93   1017.49 o 
   6   4  15    12689.14    13260.82    959.10 o 
   7   4  15    67502.80    71076.70   1917.23 o 
   8   4  15    14139.12    14985.85   1337.22 o 
   9   4  15    79719.20    85962.85   2644.19 o 
  10   4  15     9724.40     9847.77   1119.47 o 
  11   4  15    16387.05    15588.47   1588.83 o 
  12   4  15     5364.50     5506.15   1162.06 o 
  13   4  15     5422.93     3587.06   1386.53 o 
  14   4  15     1894.68      828.67   1031.61 o 
  15   4  15    12493.63    13261.64   1559.74 o 
  16   4  15     1779.79      348.48   1432.01 o 
  17   4  15    16012.36    18667.71   1818.23 o 
  18   4  15     1405.18      149.60   1215.88 o 
  19   4  15     2116.62     1729.64   1413.78 o 
   1   5  15      325.39      964.60    875.02 o 
   2   5  15       17.74      867.77    710.78 o 
   3   5  15     1574.92     1673.87    727.54 o 
   4   5  15        5.53     1192.08    749.59 o 
   5   5  15       94.84      465.21    698.02 o 
   6   5  15       27.74      694.48    720.70 o 
   7   5  15       40.96      415.07    746.76 o 
   8   5  15        3.96      960.19    887.51 o 
   9   5  15      728.00        0.00    847.23 o 
  10   5  15       75.15      981.85    990.23 o 
  11   5  15      195.52        0.00   1019.95 o 
  12   5  15      130.83      223.84   1255.32 o 
  13   5  15       24.75        0.00   1054.56 o 
  14   5  15       26.71     1311.64   1207.32 o 
  15   5  15       16.07        0.00   1177.62 o 
  16   5  15       70.16        0.00   1721.95 o 
  17   5  15      307.59      227.18   1581.26 o 
  18   5  15       25.52     2724.49   2255.07 o 
   0   6  15     4577.43     3022.35   1620.56 o 
   1   6  15     9625.81     8011.04   1995.85 o 
   2   6  15     5794.32     5436.10   1285.08 o 
   3   6  15    28120.30    33694.31   1997.66 o 
   4   6  15     2487.03     1328.01   1114.21 o 
   5   6  15    25493.80    24018.74   1790.24 o 
   6   6  15     2532.94     3049.21   1170.45 o 
   7   6  15     3869.48     4372.05   1162.34 o 
   8   6  15     1752.46      872.85   1050.39 o 
   9   6  15     1955.68     1063.26   1102.00 o 
  10   6  15     1590.09     1146.19   1360.67 o 
  11   6  15     8840.95     7536.44   2528.83 o 
  12   6  15     1153.87     2078.49   1371.66 o 
  13   6  15    12800.56    14404.82   2093.23 o 
  14   6  15     1954.89      165.91   1441.41 o 
  15   6  15     3733.16     3273.67   2094.53 o 
  16   6  15     2085.43     4896.29   2006.84 o 
   1   7  15     1567.78     1799.05   1190.09 o 
   2   7  15       17.48        0.00   1136.82 o 
   3   7  15     1796.19     2423.86   1154.17 o 
   4   7  15       21.27      580.48   1096.59 o 
   5   7  15      128.76      671.37   1156.06 o 
   6   7  15       44.09       99.78   1264.66 o 
   7   7  15      369.66        0.00   1353.05 o 
   8   7  15       85.45     2897.59   1511.89 o 
   9   7  15      170.08        0.00   1501.12 o 
  10   7  15        1.98     3985.29   2441.22 o 
  11   7  15      101.47      590.36   1844.51 o 
  12   7  15       14.48     1252.71   1704.19 o 
   0   8  15        1.79     1575.95   2954.68 o 
   1   8  15     1171.91     2166.90   1367.21 o 
   2   8  15       20.43      806.01   1327.31 o 
   3   8  15      457.31     2033.06   1566.35 o 
   4   8  15      173.06        0.00   1408.04 o 
   5   8  15      237.99        0.00   1607.01 o 
   6   8  15      175.61      394.08   1580.57 o 
   7   8  15      913.09     3612.09   1733.65 o 
   0   0  16    20946.62    20795.64   2280.46 o 
   1   0  16    16942.76    17591.01   1364.99 o 
   2   0  16     2639.36     2983.61    971.23 o 
   3   0  16    14967.98    14899.69   1850.65 o 
   4   0  16      253.17        0.00    740.18 o 
   5   0  16    88298.22    84851.52   2920.22 o 
   6   0  16    35521.05    32456.69   2403.46 o 
   7   0  16   230520.34   226574.11   5942.76 o 
   8   0  16    78452.41    81082.14   2993.53 o 
   9   0  16   197216.11   193500.80   6672.75 o 
  10   0  16    27852.17    25109.43   1831.15 o 
  11   0  16    41701.79    39809.16   2238.06 o 
  12   0  16     1409.21     2475.97   1248.51 o 
  13   0  16     6094.43     4802.01   1638.90 o 
  14   0  16     1381.49     2127.84   1397.36 o 
  15   0  16     1700.51      391.59   1178.30 o 
  16   0  16     8716.97     8334.50   1581.78 o 
  17   0  16     6536.78     9566.42   3204.66 o 
  18   0  16     2128.81     1319.69   1656.61 o 
  19   0  16     6076.34     8696.35   2307.18 o 
  20   0  16      218.15     2603.19   2052.58 o 
  21   0  16     6204.74     5076.07   2489.70 o 
  22   0  16      512.88      913.51   1903.47 o 
   1   1  16     5041.00     5360.78    790.37 o 
   2   1  16     5236.31     5272.85    674.73 o 
   3   1  16     7697.27     8452.65    796.85 o 
   4   1  16     1281.49     1029.25    587.81 o 
   5   1  16     3489.32     4297.81    721.27 o 
   6   1  16      171.48        0.00    589.88 o 
   7   1  16      128.44      251.17    614.40 o 
   8   1  16      178.34        0.00    590.55 o 
   9   1  16      125.15      462.28    628.51 o 
  10   1  16     2395.02     3259.02    768.34 o 
  11   1  16     1849.22     1661.46    932.93 o 
  12   1  16     2763.85     2168.23    775.73 o 
  13   1  16        1.38     1238.04    777.08 o 
  14   1  16        2.24        0.00    724.01 o 
  15   1  16      154.78      336.93   1030.64 o 
  16   1  16      167.40        0.00    993.68 o 
  17   1  16      386.68      937.55   1077.84 o 
  18   1  16     2166.25        0.00   1147.28 o 
  19   1  16     2975.14     2959.52   1340.00 o 
  20   1  16      113.83      138.25   1323.10 o 
  21   1  16      719.75      482.29   1945.69 o 
   0   2  16     6322.82     4713.98   1078.09 o 
   1   2  16    97645.23    96662.40   2090.15 o 
   2   2  16    19401.54    20704.91    994.31 o 
   3   2  16    76705.60    75236.20   1826.65 o 
   4   2  16    28459.16    27908.04   1144.43 o 
   5   2  16    25732.29    26472.09   1356.10 o 
   6   2  16     1888.85      999.54    701.02 o 
   7   2  16      533.90     1616.16    650.68 o 
   8   2  16     4867.18     4746.52    787.41 o 
   9   2  16      475.06      722.07    676.54 o 
  10   2  16     1647.00     1043.93    715.70 o 
  11   2  16    13111.94    14932.72   1202.90 o 
  12   2  16    14200.18    12183.86   1131.17 o 
  13   2  16    42302.64    39495.77   1905.48 o 
  14   2  16     8111.03     6004.52   1015.00 o 
  15   2  16    23647.47    24742.27   1609.73 o 
  16   2  16      233.44     1727.85    952.55 o 
  17   2  16    14538.90    16447.03   1715.22 o 
  18   2  16     1490.06        0.00   1025.75 o 
  19   2  16     7319.91     7589.21   2064.78 o 
  20   2  16     4075.95     2861.64   1533.07 o 
  21   2  16     2329.75     3370.99   1553.33 o 
   1   3  16     8319.99     8977.95    838.76 o 
   2   3  16    16649.19    18753.44   1022.16 o 
   3   3  16    34408.83    36868.86   1303.39 o 
   4   3  16     9665.75     9554.23   1051.37 o 
   5   3  16     8759.37     5040.17    952.30 o 
   6   3  16     1647.48     1946.98    639.17 o 
   7   3  16       51.01        0.00    627.00 o 
   8   3  16      171.74        0.00    645.53 o 
   9   3  16     3595.74     4312.60    807.87 o 
  10   3  16       71.27      174.41    739.57 o 
  11   3  16     2832.17     2287.26    790.22 o 
  12   3  16      873.09      250.90    756.67 o 
  13   3  16     8882.53     8936.53   1122.13 o 
  14   3  16     8917.66     9846.23   1202.75 o 
  15   3  16     3390.68     1603.78    954.82 o 
  16   3  16        4.06      119.89    914.44 o 
  17   3  16      638.90      227.18    992.73 o 
  18   3  16     1706.34      762.33   1133.87 o 
  19   3  16     4100.60     4087.82   1318.04 o 
  20   3  16      892.81     1301.82   1363.74 o 
   0   4  16      689.82     1173.97    920.17 o 
   1   4  16       35.68       35.55    642.76 o 
   2   4  16      194.58      352.98    715.86 o 
   3   4  16      618.58      234.58    631.66 o 
   4   4  16        8.51        0.00    666.74 o 
   5   4  16     1692.22     1922.69    686.79 o 
   6   4  16      706.00      650.24    684.46 o 
   7   4  16     1519.79     1638.32    715.04 o 
   8   4  16     1916.59      836.28    775.87 o 
   9   4  16     1763.33     2026.48    930.93 o 
  10   4  16      170.59        0.00    811.71 o 
  11   4  16      286.12      373.02    944.90 o 
  12   4  16       18.65        0.00    943.38 o 
  13   4  16      107.75        0.00    915.53 o 
  14   4  16        2.87        0.00    975.56 o 
  15   4  16       47.67      665.76   1043.30 o 
  16   4  16      161.41      245.40   1114.83 o 
  17   4  16       93.83     1641.24   1226.82 o 
  18   4  16      199.25     1005.23   1241.16 o 
  19   4  16       51.76     1249.03   1405.18 o 
   1   5  16     4473.20     1520.96    882.32 o 
   2   5  16    14141.44    12587.53   1437.64 o 
   3   5  16    17547.09    21376.15   1450.98 o 
   4   5  16     2515.93     1563.43    758.37 o 
   5   5  16     7418.26     6529.88   1311.19 o 
   6   5  16        4.81     1249.45    801.95 o 
   7   5  16      377.17      598.28    874.27 o 
   8   5  16      956.72      589.51    825.98 o 
   9   5  16      609.02      815.21   1053.54 o 
  10   5  16      484.50      564.00   1075.63 o 
  11   5  16     2004.79     1165.20   1139.22 o 
  12   5  16      889.96        0.00   1114.75 o 
  13   5  16     5182.11     6367.61   1457.59 o 
  14   5  16     3081.68     1228.95   1271.80 o 
  15   5  16     1986.12     2141.11   1387.85 o 
  16   5  16      173.24        0.00   1490.35 o 
  17   5  16      710.27        0.00   1506.30 o 
   0   6  16      790.45     2323.44   1614.44 o 
   1   6  16     9854.74    12360.03   1590.39 o 
   2   6  16     1661.86      734.99   1092.81 o 
   3   6  16    11175.26    11460.94   1530.77 o 
   4   6  16     2741.88     2585.56   1420.23 o 
   5   6  16     6745.96    10774.48   1433.38 o 
   6   6  16      371.53      853.00    989.30 o 
   7   6  16      476.33     1213.58    990.16 o 
   8   6  16      568.74     1695.62   1161.51 o 
   9   6  16      151.49      181.95   1167.70 o 
  10   6  16      295.73        0.00   1153.08 o 
  11   6  16     3447.83     1817.39   1382.06 o 
  12   6  16      748.93      536.94   1437.46 o 
  13   6  16     5201.00     8534.48   1878.49 o 
  14   6  16      875.09     1404.53   1617.44 o 
  15   6  16     3197.01     2027.44   2074.43 o 
   1   7  16      782.06      598.27   1193.54 o 
   2   7  16     1582.73     1522.43   1218.16 o 
   3   7  16     2795.18     1590.68   1272.26 o 
   4   7  16     1336.90     1425.53   1442.11 o 
   5   7  16      535.49      573.35   1389.27 o 
   6   7  16      345.42     1988.53   1488.70 o 
   7   7  16      100.19      711.12   1457.27 o 
   8   7  16        0.17     1369.29   1818.60 o 
   9   7  16       63.37        0.00   1536.05 o 
  10   7  16       45.63      945.62   3290.55 o 
  11   7  16      218.84        4.24   2244.77 o 
  12   7  16       10.59     1617.63   2369.81 o 
   0   8  16     1792.20     4296.64   5117.14 o 
   1   8  16     3851.82      367.42   1717.32 o 
   2   8  16      492.98     1016.32   1758.06 o 
   3   8  16     2667.72     1689.18   1825.09 o 
   4   8  16       66.97        0.00   1678.26 o 
   5   8  16     6334.25     4696.10   2377.62 o 
   6   8  16     2258.16     2632.10   1979.73 o 
   1   1  17      351.50      329.84    599.89 o 
   2   1  17   123148.74   117597.61   2531.28 o 
   3   1  17      679.62        0.00    580.62 o 
   4   1  17    79870.59    80955.75   2049.61 o 
   5   1  17     2995.16     1859.02    679.18 o 
   6   1  17     4120.54     1316.84    859.84 o 
   7   1  17     1360.42      819.04    667.97 o 
   8   1  17     3896.82     2741.03    798.66 o 
   9   1  17     1128.93     1255.55    884.32 o 
  10   1  17     9343.74     5477.17    854.93 o 
  11   1  17     1629.82     1293.90    739.46 o 
  12   1  17    24148.03    25052.54   1363.97 o 
  13   1  17      346.31        0.00    750.13 o 
  14   1  17    23351.58    23787.70   1439.56 o 
  15   1  17       25.45      969.93    949.02 o 
  16   1  17        5.71        0.00    925.33 o 
  17   1  17        0.15        0.00    915.87 o 
  18   1  17    16955.64    18861.55   1906.78 o 
  19   1  17        0.56      438.86   1194.41 o 
  20   1  17     9366.00    10168.31   1692.57 o 
  21   1  17      278.99     1151.46   1403.35 o 
   0   2  17    87803.71    86109.92   2978.83 o 
   1   2  17     8486.38     9099.63    843.34 o 
   2   2  17    79940.31    81402.38   2039.05 o 
   3   2  17     1254.90      996.90    659.79 o 
   4   2  17    59747.11    60051.28   1808.20 o 
   5   2  17      306.29        0.00    578.64 o 
   6   2  17      882.27        0.00    637.12 o 
   7   2  17     1161.42      171.03    633.54 o 
   8   2  17     8754.34    10237.26   1013.21 o 
   9   2  17      220.59        0.00    690.27 o 
  10   2  17     1491.11      449.28    688.71 o 
  11   2  17       24.20        0.00    934.44 o 
  12   2  17    25742.72    26889.66   1495.30 o 
  13   2  17      656.62        0.00    736.95 o 
  14   2  17    39947.48    36179.65   2724.29 o 
  15   2  17     3804.71     1441.40   1101.45 o 
  16   2  17    17405.14    17014.32   1512.17 o 
  17   2  17     1481.78     1436.29   1091.69 o 
  18   2  17     6703.40     7580.59   1898.51 o 
  19   2  17      135.43     1592.95   1285.92 o 
  20   2  17     4242.12     3467.49   1494.98 o 
   1   3  17      116.97        0.00    593.89 o 
   2   3  17    17220.50    17196.92   1125.06 o 
   3   3  17      868.12      742.07    596.55 o 
   4   3  17    25950.74    26397.48   1273.85 o 
   5   3  17     1179.78     1128.55    719.55 o 
   6   3  17      678.76      876.24    730.22 o 
   7   3  17      658.84      897.17    862.93 o 
   8   3  17      188.41      144.42    707.73 o 
   9   3  17        2.70        0.00    688.77 o 
  10   3  17      517.70      280.80    728.35 o 
  11   3  17     1652.59      970.26    775.08 o 
  12   3  17     4192.34     3543.56    902.87 o 
  13   3  17       85.72        0.00    850.51 o 
  14   3  17     2551.57     1289.36    972.69 o 
  15   3  17      246.25        0.00    904.80 o 
  16   3  17      693.40      962.24   1055.11 o 
  17   3  17       29.32        0.00    947.09 o 
  18   3  17     6267.81     7354.40   1398.48 o 
  19   3  17        0.59     1036.84   1228.34 o 
  20   3  17     2906.74      732.75   1759.33 o 
   0   4  17     6549.61     5847.00   1172.94 o 
   1   4  17       89.44      165.83    676.61 o 
   2   4  17     2366.36     2330.44    789.39 o 
   3   4  17     3060.56     2637.83    725.34 o 
   4   4  17    17992.89    19860.72   1139.95 o 
   5   4  17     6278.62     5512.57    785.11 o 
   6   4  17    97743.44   105256.47   2583.82 o 
   7   4  17     2463.86     4039.51    900.04 o 
   8   4  17   166264.31   179866.00   3977.14 o 
   9   4  17     2296.64     2300.50    953.87 o 
  10   4  17    75123.20    72893.77   3998.97 o 
  11   4  17     5203.97     5006.92   1192.81 o 
  12   4  17     2146.76      530.92   1010.74 o 
  13   4  17      971.88        0.00   1004.68 o 
  14   4  17      334.38      575.08   1087.52 o 
  15   4  17      172.58        0.00   1517.25 o 
  16   4  17     2215.51     1282.82   1216.09 o 
  17   4  17       89.63        0.00   1122.36 o 
  18   4  17     3243.95     2456.65   1366.85 o 
   1   5  17     1223.78      524.19    825.02 o 
   2   5  17      856.19      236.55   1087.57 o 
   3   5  17      119.47     1002.15    828.31 o 
   4   5  17     1178.01      540.76    832.58 o 
   5   5  17      186.08        0.00    802.81 o 
   6   5  17       25.09      914.31    844.96 o 
   7   5  17      218.10       56.16    912.43 o 
   8   5  17       24.02      795.72   1060.08 o 
   9   5  17      104.78     1596.97    983.51 o 
  10   5  17      400.19      851.03   1168.27 o 
  11   5  17       24.12     1759.53   1259.05 o 
  12   5  17        4.70     1596.31   1243.32 o 
  13   5  17       10.41      688.99   1218.42 o 
  14   5  17       81.54     2509.24   1342.95 o 
  15   5  17       30.17      330.51   1326.79 o 
  16   5  17        6.98     1190.46   2179.65 o 
  17   5  17        2.47     1225.65   1749.96 o 
   0   6  17    39702.55    43966.63   3725.79 o 
   1   6  17     3187.45     6104.12   1400.85 o 
   2   6  17    36357.23    40152.20   2435.67 o 
   3   6  17      159.12     1945.18   1528.49 o 
   4   6  17    20893.19    20917.35   2066.85 o 
   5   6  17       25.97      899.04   1040.35 o 
   6   6  17     1360.62      135.81   1268.93 o 
   7   6  17      481.53      754.38   1092.99 o 
   8   6  17     1346.72     1529.23   1317.09 o 
   9   6  17      292.92        0.00   1155.29 o 
  10   6  17     1211.64        0.00   1335.78 o 
  11   6  17       22.99        0.00   1429.68 o 
  12   6  17    15376.63    20293.17   2351.32 o 
  13   6  17      102.98     1946.42   1656.24 o 
  14   6  17    19227.64    23908.30   3018.70 o 
   1   7  17       16.66     1089.88   1274.07 o 
   2   7  17     5558.75     5025.98   1484.49 o 
   3   7  17      413.30     1048.65   1327.57 o 
   4   7  17     5037.38     7442.77   1747.07 o 
   5   7  17       57.96     2988.65   1566.35 o 
   6   7  17        3.83        0.00   1373.10 o 
   7   7  17      164.59     2167.90   1756.71 o 
   8   7  17       82.94      383.78   1685.65 o 
   9   7  17      128.95     1283.36   1989.06 o 
  10   7  17      225.20        0.00   1873.50 o 
  11   7  17      141.37        0.00   2130.62 o 
   0   8  17       23.36     1162.17   2527.59 o 
   1   8  17       32.40      265.89   1843.29 o 
   2   8  17      132.10      558.48   1802.41 o 
   3   8  17       25.46      605.85   1809.31 o 
   4   8  17      390.25        0.00   1809.33 o 
   0   0  18     1205.51      935.74   1476.99 o 
   1   0  18     2182.02     3003.33   1268.48 o 
   2   0  18     1314.41     1179.58   1263.61 o 
   3   0  18      700.08     1319.96    898.62 o 
   4   0  18    41561.81    42579.18   2131.84 o 
   5   0  18    22379.04    23492.34   1726.06 o 
   6   0  18   108058.85   104123.31   3478.88 o 
   7   0  18   172604.63   161675.38   4726.56 o 
   8   0  18   150139.52   141594.17   4340.63 o 
   9   0  18   121231.90   115687.95   3929.87 o 
  10   0  18    76220.28    71970.88   5053.88 o 
  11   0  18    13459.93    13398.18   2553.70 o 
  12   0  18     4564.27     4188.63   1137.29 o 
  13   0  18     5176.31     3341.37   1227.49 o 
  14   0  18      438.62       74.17   1230.54 o 
  15   0  18      255.57     1389.41   1279.05 o 
  16   0  18      940.00      579.04   1325.47 o 
  17   0  18     2480.69        0.00   1401.37 o 
  18   0  18     3369.38     3003.84   2252.24 o 
  19   0  18     4019.05     3549.38   2080.95 o 
  20   0  18     8942.43     8063.24   2404.55 o 
  21   0  18     2798.28     4598.74   2174.86 o 
   1   1  18      877.56      917.29    671.97 o 
   2   1  18     4268.63     4603.98    969.14 o 
   3   1  18    18847.35    19785.46   1174.27 o 
   4   1  18    12731.30    12384.81    965.29 o 
   5   1  18       28.77        0.00    614.72 o 
   6   1  18      640.54        0.00    660.32 o 
   7   1  18        9.65        0.00    648.55 o 
   8   1  18      103.25     1052.19    701.29 o 
   9   1  18        7.38        0.00    672.74 o 
  10   1  18      192.12        0.00    678.98 o 
  11   1  18       35.58        0.00    728.10 o 
  12   1  18     1095.25     1203.37    717.51 o 
  13   1  18      596.61      498.04    779.06 o 
  14   1  18      611.14      461.95    797.19 o 
  15   1  18      408.44      205.71    941.64 o 
  16   1  18      306.32     1207.77    989.23 o 
  17   1  18     1763.47     2171.91   1132.92 o 
  18   1  18     1899.90     1590.63   1303.45 o 
  19   1  18     2031.04     1971.92   1314.97 o 
  20   1  18      823.74      767.63   1317.84 o 
   0   2  18    93452.23    99783.44   3323.82 o 
   1   2  18    43518.87    46532.01   2742.92 o 
   2   2  18    55928.73    57419.75   2004.79 o 
   3   2  18    51648.74    54894.31   1843.98 o 
   4   2  18    24129.76    21973.32   1384.42 o 
   5   2  18     7149.29     7541.02   1195.98 o 
   6   2  18      398.95      526.97    689.63 o 
   7   2  18     4614.02     3848.25    814.19 o 
   8   2  18     1225.47      490.16    693.18 o 
   9   2  18     8232.99     8528.73   1435.17 o 
  10   2  18     1653.16     2341.72    818.31 o 
  11   2  18    11089.79    10770.32   1097.28 o 
  12   2  18    17053.24    17704.23   1304.53 o 
  13   2  18    33132.85    32830.35   1675.76 o 
  14   2  18    28332.66    24652.62   1978.82 o 
  15   2  18    19041.17    15924.20   1497.28 o 
  16   2  18    17324.27    18877.72   1688.42 o 
  17   2  18     2969.90     1003.61   1106.83 o 
  18   2  18     3409.74     3275.90   1264.93 o 
  19   2  18     2572.56     2901.88   1487.28 o 
  20   2  18     1259.59      290.94   1487.13 o 
   1   3  18    24962.86    24824.91   2110.74 o 
   2   3  18    25266.17    27486.38   1478.26 o 
   3   3  18    30188.24    33370.50   1618.94 o 
   4   3  18    28011.74    25919.46   1489.89 o 
   5   3  18     4275.63     4937.62    866.16 o 
   6   3  18     2941.34     2729.76    725.25 o 
   7   3  18     3454.47     4235.98    840.99 o 
   8   3  18      926.05      634.65    730.57 o 
   9   3  18      283.51        0.00    767.28 o 
  10   3  18     6115.51     6380.18   1247.64 o 
  11   3  18     1448.18     1206.17    826.46 o 
  12   3  18     8663.21     9080.93   1130.91 o 
  13   3  18    10001.81     9452.42   1274.44 o 
  14   3  18     3830.80     2145.70   1115.37 o 
  15   3  18     2466.94      487.16    993.32 o 
  16   3  18       30.81     1483.95   1059.57 o 
  17   3  18     2802.96     1102.24   1079.21 o 
  18   3  18     3282.82     4222.44   1363.46 o 
  19   3  18     5863.29     4292.44   1372.15 o 
   0   4  18      361.01     1008.45   1178.80 o 
   1   4  18      166.38        0.00    664.55 o 
   2   4  18       28.32      294.73    783.12 o 
   3   4  18       64.61     1252.39    716.15 o 
   4   4  18      780.07      243.53    717.44 o 
   5   4  18      605.80        0.00    694.48 o 
   6   4  18     1789.18     2277.12    884.14 o 
   7   4  18     5157.56     5544.24   1079.59 o 
   8   4  18     1529.34     2095.28    885.26 o 
   9   4  18     2986.27     1216.08    891.42 o 
  10   4  18      109.55      538.81    807.36 o 
  11   4  18      191.23        0.00    985.59 o 
  12   4  18      104.48        0.00   1005.91 o 
  13   4  18      570.68        0.00   1066.06 o 
  14   4  18       83.88        0.00   1023.83 o 
  15   4  18       12.51      503.89   1198.13 o 
  16   4  18       13.09     2065.90   1264.69 o 
  17   4  18       30.09        0.00   1203.22 o 
  18   4  18       39.97      398.62   1303.76 o 
   1   5  18     5000.64     4023.13   1558.62 o 
   2   5  18    14468.77    15862.85   1352.61 o 
   3   5  18    28488.78    28041.81   1801.77 o 
   4   5  18    10663.98    12162.22   1274.88 o 
   5   5  18     1106.45     1079.22    989.42 o 
   6   5  18     3980.98     1418.32   1005.04 o 
   7   5  18      541.13       11.35    999.23 o 
   8   5  18      864.93     3014.54   1136.72 o 
   9   5  18      432.75     2216.82   1108.78 o 
  10   5  18     4802.65     4977.12   1303.37 o 
  11   5  18     1230.09     1901.72   1280.09 o 
  12   5  18     4472.04     4769.53   1389.58 o 
  13   5  18     5721.27     5972.80   1553.91 o 
  14   5  18     1441.23     2417.39   1379.51 o 
  15   5  18     1244.42        0.00   1349.82 o 
  16   5  18       94.46     1292.44   1459.59 o 
   0   6  18     8111.27    10332.30   2221.86 o 
   1   6  18     2685.66     2964.99   1304.24 o 
   2   6  18     6883.01     4042.70   1243.11 o 
   3   6  18     3517.76     3464.62   1261.50 o 
   4   6  18     5895.26     5902.19   1252.14 o 
   5   6  18     1998.00     1491.69   1108.53 o 
   6   6  18      962.73     1221.73   1297.10 o 
   7   6  18       30.08        0.00   1164.20 o 
   8   6  18       73.96      713.37   1243.23 o 
   9   6  18       32.38     1823.35   1371.84 o 
  10   6  18      701.26      668.01   1371.41 o 
  11   6  18      977.81     1623.32   1554.35 o 
  12   6  18     1932.96     1484.49   1665.84 o 
  13   6  18     2356.66     2600.90   1813.12 o 
   1   7  18     2140.01     2413.22   1414.30 o 
   2   7  18      526.62     2530.70   1383.12 o 
   3   7  18     2763.69     1522.86   1342.12 o 
   4   7  18     3274.98     1303.70   1699.55 o 
   5   7  18     1081.59     1055.79   1549.41 o 
   6   7  18      388.60        0.00   1441.62 o 
   7   7  18       89.55     2723.31   2144.15 o 
   8   7  18       28.60     1008.69   2098.45 o 
   9   7  18       60.12     1643.60   2469.09 o 
   1   1  19    20372.74    22039.20   2003.57 o 
   2   1  19     8303.22     7289.88   1072.19 o 
   3   1  19    68913.68    72536.43   2139.99 o 
   4   1  19     1040.00     1501.63    834.46 o 
   5   1  19    19704.80    21341.27   1273.30 o 
   6   1  19     7108.31     5888.00   1018.04 o 
   7   1  19     2126.25     1215.50    752.92 o 
   8   1  19      516.66        0.00    720.97 o 
   9   1  19     7707.55     6471.02   1028.25 o 
  10   1  19     2033.15      210.50    699.69 o 
  11   1  19     8665.01     6271.83   1379.77 o 
  12   1  19        7.38      789.04    812.35 o 
  13   1  19    11267.70     9718.00   1146.01 o 
  14   1  19     1466.07     1172.17    842.70 o 
  15   1  19     1227.27     1686.03   1025.55 o 
  16   1  19        2.00        0.00    987.86 o 
  17   1  19     4624.33     3529.24   1221.39 o 
  18   1  19     2144.15      876.90   1233.66 o 
  19   1  19     8298.02     8504.64   1621.04 o 
  20   1  19       77.90        0.00   1281.55 o 
   0   2  19     2074.10     4368.23   1413.23 o 
   1   2  19    45866.84    48166.46   1923.62 o 
   2   2  19        1.42        0.00    764.15 o 
   3   2  19    44020.37    47106.67   1757.53 o 
   4   2  19     1481.25      872.23    738.72 o 
   5   2  19    16882.54    17663.31   1221.32 o 
   6   2  19       73.98        0.00    696.94 o 
   7   2  19      331.51     1399.92    741.45 o 
   8   2  19      606.62     1052.26    749.92 o 
   9   2  19      290.54        0.00    720.08 o 
  10   2  19      524.46      692.62    757.12 o 
  11   2  19    14984.65    12191.86   1384.46 o 
  12   2  19     1604.51      909.96    844.59 o 
  13   2  19    32962.09    28849.74   2498.66 o 
  14   2  19      129.97      487.98    916.33 o 
  15   2  19    13341.97    10799.04   1363.13 o 
  16   2  19      130.63     1850.25   1140.52 o 
  17   2  19     4678.33     2410.41   1234.69 o 
  18   2  19        9.36        0.00   1104.22 o 
  19   2  19     2810.06     2146.02   1420.74 o 
   1   3  19     4675.14     3996.44   1196.42 o 
   2   3  19     3232.37     3035.35    872.88 o 
   3   3  19    19296.28    20833.74   1295.56 o 
   4   3  19       51.14        0.00    732.75 o 
   5   3  19     3006.88     1807.69    982.22 o 
   6   3  19       93.74      137.20    726.65 o 
   7   3  19       28.57        0.00    773.55 o 
   8   3  19      118.06        0.00    723.08 o 
   9   3  19     1463.06     1644.25    815.05 o 
  10   3  19      127.08     1042.05    808.11 o 
  11   3  19     1560.56     1061.97    840.38 o 
  12   3  19       17.27       38.95    854.17 o 
  13   3  19      355.37        0.00    898.97 o 
  14   3  19      609.20     1854.03    992.60 o 
  15   3  19        7.56        0.00    978.13 o 
  16   3  19       81.76        0.00   1029.00 o 
  17   3  19     2109.99     1105.73   1160.19 o 
  18   3  19      140.08      586.53   1233.57 o 
   0   4  19     1770.19     1902.69   1263.67 o 
   1   4  19    11591.08    12400.61   1334.66 o 
   2   4  19       18.30        0.00    796.27 o 
   3   4  19     7872.31     6238.98    963.79 o 
   4   4  19     1195.66      771.89    802.73 o 
   5   4  19    33961.91    36120.79   1939.71 o 
   6   4  19        5.00      655.83    847.42 o 
   7   4  19    93171.32   101043.63   2994.73 o 
   8   4  19     3774.51     4990.75   1081.15 o 
   9   4  19    70626.73    75621.23   3076.04 o 
  10   4  19        9.08        0.00   1028.15 o 
  11   4  19    11199.56     9934.77   1654.61 o 
  12   4  19      842.55        0.00   1355.32 o 
  13   4  19      581.00      396.20   1106.47 o 
  14   4  19      547.06      549.91   1154.14 o 
  15   4  19     1553.01     3120.51   1296.52 o 
  16   4  19      224.06      179.59   1273.46 o 
  17   4  19     6615.79     4787.24   1738.46 o 
   1   5  19       33.57        0.00    961.83 o 
   2   5  19      118.49      318.56    845.54 o 
   3   5  19      573.41      569.57    971.85 o 
   4   5  19      295.25     1302.48    984.34 o 
   5   5  19        9.10      291.08    933.33 o 
   6   5  19       22.51      360.64   1013.25 o 
   7   5  19      122.95        0.00   1019.73 o 
   8   5  19        0.52      104.58   1398.68 o 
   9   5  19      170.20     1462.69   1136.36 o 
  10   5  19       56.92        0.00   1117.45 o 
  11   5  19       93.92        0.00   1139.77 o 
  12   5  19       28.06        0.00   1230.00 o 
  13   5  19        5.60        0.00   1279.35 o 
  14   5  19       19.88        0.00   1248.19 o 
  15   5  19       15.25        0.00   1342.62 o 
   0   6  19       19.86        0.00   1746.76 o 
   1   6  19    22972.80    27926.11   2474.31 o 
   2   6  19       13.64     2637.66   1291.71 o 
   3   6  19    20999.11    23672.80   3066.33 o 
   4   6  19     1367.29      698.12   1230.36 o 
   5   6  19     6690.36     6311.25   1459.36 o 
   6   6  19       49.23     1688.85   1256.20 o 
   7   6  19      326.35        0.00   1628.47 o 
   8   6  19      798.85     2165.25   1488.81 o 
   9   6  19      434.86        0.00   1513.88 o 
  10   6  19       30.07      688.33   1608.54 o 
  11   6  19     7530.93     8681.16   2144.07 o 
  12   6  19     1001.40     2014.34   1668.26 o 
   1   7  19     1397.17     2139.58   1415.16 o 
   2   7  19      213.70        0.00   1762.42 o 
   3   7  19     2524.98     2641.04   1494.47 o 
   4   7  19       13.30      866.75   1773.03 o 
   5   7  19      393.00       74.27   1754.09 o 
   6   7  19      235.65     1621.12   1857.04 o 
   7   7  19      151.75      347.68   2080.54 o 
   8   7  19        4.32     2452.20   2274.62 o 
   0   0  20    50830.68    45335.07   7161.91 o 
   1   0  20     8348.99     8044.15   1475.99 o 
   2   0  20    28673.48    27119.80   2178.21 o 
   3   0  20    15761.82    16027.33   2586.47 o 
   4   0  20     7380.16     7656.23   1762.88 o 
   5   0  20    27221.56    35752.31   3767.97 o 
   6   0  20    35881.93    39168.69   2212.24 o 
   7   0  20    18694.78    22249.67   1844.27 o 
   8   0  20    82723.34    82460.21   3246.56 o 
   9   0  20    16005.47    13668.07   1818.54 o 
  10   0  20    20085.57    17630.66   1822.34 o 
  11   0  20     8984.74     4692.10   1821.76 o 
  12   0  20      508.04      589.94   1109.19 o 
  13   0  20     4893.59     5941.75   1414.62 o 
  14   0  20     1498.71     2655.19   1407.47 o 
  15   0  20     2081.99     2130.28   1384.02 o 
  16   0  20    15199.40    13332.59   2197.80 o 
  17   0  20     4199.54     4401.61   1966.47 o 
  18   0  20    10372.60    11488.37   3364.37 o 
  19   0  20     4699.01     3680.12   2187.40 o 
   1   1  20      293.06      114.55    837.28 o 
   2   1  20     3397.21     1738.56    875.00 o 
   3   1  20     1933.48     2315.22    858.02 o 
   4   1  20       67.30      194.58    775.42 o 
   5   1  20      975.82      932.46    795.93 o 
   6   1  20      820.70        0.00    731.82 o 
   7   1  20     1779.52     2196.58    803.42 o 
   8   1  20     1526.32     1233.11    781.31 o 
   9   1  20      343.80        0.00    688.28 o 
  10   1  20     1488.34     1949.40    790.28 o 
  11   1  20       75.73        0.00    745.63 o 
  12   1  20       27.14        0.00    802.53 o 
  13   1  20       13.41        0.00    748.56 o 
  14   1  20        2.52      317.14    897.47 o 
  15   1  20       53.14      209.08   1159.83 o 
  16   1  20      207.27      834.46   1315.80 o 
  17   1  20       62.34     1325.38   1142.89 o 
  18   1  20     1307.54     2734.15   1359.18 o 
  19   1  20       63.20      458.98   1337.73 o 
   0   2  20     7001.66     5021.36   2172.14 o 
   1   2  20    16503.60    15779.72   1291.86 o 
   2   2  20    20979.05    22448.10   1779.70 o 
   3   2  20     6436.12     6462.85   1018.53 o 
   4   2  20    33803.98    32673.19   1562.89 o 
   5   2  20     5221.60     6084.14    966.26 o 
   6   2  20     7451.98     7976.77   1070.22 o 
   7   2  20     4125.19     3812.85    892.54 o 
   8   2  20      565.83        0.00    714.15 o 
   9   2  20     4478.09     3780.92    851.29 o 
  10   2  20     5808.15     3685.16   1089.39 o 
  11   2  20     3548.85     2844.78    904.81 o 
  12   2  20    26042.48    28379.23   2306.59 o 
  13   2  20     5182.33     3091.65    952.30 o 
  14   2  20    13439.77    16221.83   1658.86 o 
  15   2  20     4179.62     3557.39   1093.55 o 
  16   2  20     1942.55      887.05   1521.70 o 
  17   2  20     1701.93     1874.02   1166.55 o 
  18   2  20      865.30     1436.84   1249.32 o 
  19   2  20      485.01      173.62   1410.85 o 
   1   3  20     1019.43        0.00    828.77 o 
   2   3  20     6280.84     7327.07   1441.12 o 
   3   3  20        8.93        0.00    748.69 o 
   4   3  20     3150.78     4098.40    859.49 o 
   5   3  20     1141.20      491.62    795.35 o 
   6   3  20     3998.42     3567.85    901.14 o 
   7   3  20      324.70        0.00    774.43 o 
   8   3  20      483.59        0.00    703.75 o 
   9   3  20        5.24        0.00    791.57 o 
  10   3  20       34.95      173.96    815.79 o 
  11   3  20      450.50      116.56    847.02 o 
  12   3  20       14.12     1475.96    919.48 o 
  13   3  20        1.30        0.00    904.18 o 
  14   3  20     1896.54       69.16    986.62 o 
  15   3  20        7.05        0.00    997.69 o 
  16   3  20       41.96       43.66   1059.58 o 
  17   3  20        0.75        0.00   1169.25 o 
  18   3  20     1654.00     1629.91   1304.07 o 
   0   4  20     1290.84     1517.36   1305.59 o 
   1   4  20       12.01      927.64    818.78 o 
   2   4  20       20.53     1557.49    841.37 o 
   3   4  20      189.37      369.40    814.66 o 
   4   4  20      400.37        0.00    864.47 o 
   5   4  20      299.09        0.00   1018.58 o 
   6   4  20      753.92      323.35    838.00 o 
   7   4  20        6.45     1326.75    917.21 o 
   8   4  20     1235.36       53.50    907.06 o 
   9   4  20       18.94      212.05    907.90 o 
  10   4  20      818.11        0.00    970.37 o 
  11   4  20      129.20     1569.20   1130.07 o 
  12   4  20       21.04      469.11   1074.21 o 
  13   4  20       12.24      536.87   1160.50 o 
  14   4  20        5.22      826.38   1209.87 o 
  15   4  20        5.71      586.92   1534.79 o 
  16   4  20       97.70        0.00   1292.41 o 
   1   5  20       95.40        0.00   1015.34 o 
   2   5  20     6822.60     5602.41   1189.42 o 
   3   5  20      629.71        0.00    966.89 o 
   4   5  20     1372.58     1128.49   1033.75 o 
   5   5  20      118.23      145.40    983.23 o 
   6   5  20     1577.47     2186.81   1119.66 o 
   7   5  20        0.96        0.00   1085.84 o 
   8   5  20      920.50      554.58   1165.47 o 
   9   5  20      393.25     1537.97   1231.83 o 
  10   5  20      141.59        0.00   1198.99 o 
  11   5  20       34.42     1434.25   1365.22 o 
  12   5  20      167.69        0.00   1338.70 o 
  13   5  20       30.64      335.09   1375.24 o 
  14   5  20      650.40     5090.23   1605.24 o 
   0   6  20      113.17     1573.55   1786.02 o 
   1   6  20     2500.70     3421.67   1391.81 o 
   2   6  20     3563.07     4787.08   1439.57 o 
   3   6  20     1806.28     3403.85   1524.48 o 
   4   6  20     3549.90     3891.53   1328.81 o 
   5   6  20     1553.60      647.48   1272.43 o 
   6   6  20     1460.91        0.00   1348.57 o 
   7   6  20      880.74      388.62   1391.64 o 
   8   6  20      364.55        0.00   1380.49 o 
   9   6  20      652.14        0.00   2074.42 o 
  10   6  20     1026.92     1076.03   1711.01 o 
  11   6  20      744.23     1947.42   1703.73 o 
   1   7  20       33.96     1756.77   1452.36 o 
   2   7  20     1570.92        0.00   1663.95 o 
   3   7  20        1.06      214.56   1507.46 o 
   4   7  20      348.87      750.30   1777.55 o 
   5   7  20       92.29        0.00   1737.09 o 
   6   7  20       59.01     3159.94   2091.23 o 
   1   1  21     1795.03        0.00    828.75 o 
   2   1  21       89.54        0.00    767.54 o 
   3   1  21      469.84        0.00    785.21 o 
   4   1  21     4271.33     3246.17   1071.88 o 
   5   1  21     3847.26     5147.44   1315.65 o 
   6   1  21    13655.33    16375.33   1368.29 o 
   7   1  21     2530.41     1457.71    856.35 o 
   8   1  21      239.76      190.67    758.15 o 
   9   1  21     1112.82      152.90    762.81 o 
  10   1  21     4003.58     2181.37    865.70 o 
  11   1  21     1633.31      155.12    808.98 o 
  12   1  21     3448.35     2619.99    943.39 o 
  13   1  21      307.37      441.46    873.91 o 
  14   1  21       73.05        0.00    888.47 o 
  15   1  21      711.45      108.02   1061.20 o 
  16   1  21       98.50      589.44   1090.39 o 
  17   1  21      523.14      294.34   1139.11 o 
  18   1  21        1.02        0.00   1272.30 o 
   0   2  21     1822.19     2758.56   1849.45 o 
   1   2  21      152.61     1090.76    836.92 o 
   2   2  21    10800.06    11035.02   1297.13 o 
   3   2  21     1889.82     1132.22    859.27 o 
   4   2  21    17427.38    21085.90   1482.10 o 
   5   2  21     3345.20     4294.62    952.22 o 
   6   2  21    17002.27    17225.47   1400.18 o 
   7   2  21      191.17        0.00    759.09 o 
   8   2  21    14088.37    12603.64   2176.73 o 
   9   2  21      104.41        0.00    777.65 o 
  10   2  21    11368.05     8634.87   1250.02 o 
  11   2  21     2444.98     1148.84    892.41 o 
  12   2  21    12490.92    11182.30   1204.34 o 
  13   2  21     2055.34     2273.44    938.07 o 
  14   2  21     4832.57     3265.92   1147.15 o 
  15   2  21       10.72      214.21   1045.69 o 
  16   2  21      472.38      609.02   1335.54 o 
  17   2  21       89.68        0.00   1101.56 o 
  18   2  21      664.97        0.00   1178.10 o 
   1   3  21      154.79        0.00    927.49 o 
   2   3  21        7.57     1096.03    885.51 o 
   3   3  21      856.17      782.03    853.38 o 
   4   3  21      617.09        0.00    779.53 o 
   5   3  21      501.75        0.00    778.32 o 
   6   3  21      153.50        0.00    934.82 o 
   7   3  21      757.17        0.00    803.28 o 
   8   3  21      381.38      343.92    826.36 o 
   9   3  21      355.32        0.00    800.13 o 
  10   3  21     1709.43     1820.34    960.76 o 
  11   3  21      749.71     1277.16    932.76 o 
  12   3  21     1376.87      573.02   1143.71 o 
  13   3  21       89.83        0.00    991.05 o 
  14   3  21      278.55     1230.15   1063.81 o 
  15   3  21       75.72      292.77   1052.52 o 
  16   3  21      132.07      569.53   1077.39 o 
  17   3  21      192.58        0.00   1164.03 o 
   0   4  21    39955.38    46208.67   2943.70 o 
   1   4  21     8150.80    10023.76   1806.83 o 
   2   4  21    36536.71    38688.46   1920.11 o 
   3   4  21      270.13      881.93    934.29 o 
   4   4  21    13295.49    15096.06   1981.71 o 
   5   4  21       37.74      199.86    912.26 o 
   6   4  21    10000.56     6025.68   1303.62 o 
   7   4  21     2177.57       81.87    881.53 o 
   8   4  21    13544.00    13933.92   1648.36 o 
   9   4  21     2596.39     1870.33   1081.10 o 
  10   4  21     7491.12     6760.61   1303.64 o 
  11   4  21       28.31      374.42   1155.96 o 
  12   4  21     4841.89     2729.53   1318.52 o 
  13   4  21       54.98        0.00   1195.32 o 
  14   4  21     7739.74     9119.44   1565.19 o 
  15   4  21     1271.18      758.18   1305.72 o 
   1   5  21       78.52        0.00   1130.86 o 
   2   5  21      219.63        0.00   1020.00 o 
   3   5  21        0.20      818.03   1256.61 o 
   4   5  21      143.92     1111.89   1076.01 o 
   5   5  21       65.15       40.94   1051.41 o 
   6   5  21       95.03     1125.19   1106.47 o 
   7   5  21        2.17        0.00   1170.00 o 
   8   5  21       11.96        0.00   1113.94 o 
   9   5  21       36.14        0.00   1158.08 o 
  10   5  21      974.50      537.58   1326.33 o 
  11   5  21       66.50        0.00   1350.55 o 
  12   5  21       95.49        0.00   1374.61 o 
  13   5  21       28.98        0.00   1447.72 o 
   0   6  21     2493.11     5160.12   2786.35 o 
   1   6  21       34.99     1727.79   1746.97 o 
   2   6  21     5022.17     2180.05   1236.86 o 
   3   6  21     1769.84        0.00   1190.23 o 
   4   6  21     8407.83     6979.92   1584.71 o 
   5   6  21     2326.24        0.00   1438.61 o 
   6   6  21     8790.57     9452.58   1859.41 o 
   7   6  21      202.81      563.37   1491.23 o 
   8   6  21     6316.57     4379.95   2847.49 o 
   9   6  21       79.92      458.31   1740.24 o 
  10   6  21     5738.11     6279.44   2229.36 o 
   1   7  21      157.65        0.00   1570.37 o 
   2   7  21       13.89     1989.77   1676.77 o 
   3   7  21        5.82        0.00   1656.96 o 
   4   7  21      218.80     2297.54   1862.31 o 
   0   0  22    11848.21    13323.43   2677.70 o 
   1   0  22   142969.84   154017.77  10925.18 o 
   2   0  22    14294.29    12399.35   1741.79 o 
   3   0  22    31798.12    33970.39   2593.46 o 
   4   0  22     7819.83    12471.45   2584.58 o 
   5   0  22     2710.33     2140.69   1280.86 o 
   6   0  22      156.45        0.00   1690.39 o 
   7   0  22     4756.19     3431.65   1717.97 o 
   8   0  22      340.45        0.00   1172.95 o 
   9   0  22     4089.93     4338.42   1411.58 o 
  10   0  22      140.95        0.00   1105.92 o 
  11   0  22     4476.37     1389.56   1241.51 o 
  12   0  22     7241.94     6246.23   1434.26 o 
  13   0  22    10240.69    11859.58   1903.83 o 
  14   0  22     3829.96     2812.80   1562.34 o 
  15   0  22    37131.91    34706.08   2849.89 o 
  16   0  22     2310.15     2945.24   1636.80 o 
  17   0  22    29181.04    29329.80   3976.08 o 
  18   0  22     2235.43     1645.21   1895.68 o 
   1   1  22        0.26        0.00    771.77 o 
   2   1  22      481.86      308.90    851.75 o 
   3   1  22      443.25     1615.42    867.25 o 
   4   1  22      280.96     1026.56    880.34 o 
   5   1  22     4104.41     4320.84   1100.89 o 
   6   1  22      224.41        0.00    825.15 o 
   7   1  22     1129.35     3158.45    964.38 o 
   8   1  22      484.19      145.43    876.37 o 
   9   1  22     1986.44     3071.45    915.73 o 
  10   1  22      297.66        0.00    783.13 o 
  11   1  22     4109.62     4725.58   1067.45 o 
  12   1  22      176.45      885.81    859.62 o 
  13   1  22      942.64        0.00    828.34 o 
  14   1  22      429.85        0.00    927.87 o 
  15   1  22       87.04        0.00   1049.15 o 
  16   1  22        0.35      970.28   1148.89 o 
  17   1  22       13.21        0.00   1239.15 o 
  18   1  22       61.54      601.82   1307.06 o 
   0   2  22      571.38      565.92   1513.39 o 
   1   2  22      568.70      138.43    869.82 o 
   2   2  22      583.26        0.00    820.78 o 
   3   2  22    12385.98    13923.33   1329.55 o 
   4   2  22     1423.42     1568.70    920.45 o 
   5   2  22    36253.48    37202.40   2280.14 o 
   6   2  22     3243.81     1695.55    906.91 o 
   7   2  22    30552.35    32066.87   2211.36 o 
   8   2  22    10957.46    10743.52   1171.26 o 
   9   2  22    19302.18    22362.14   1842.42 o 
  10   2  22     1771.17      122.53    915.82 o 
  11   2  22    18644.87    17697.47   1478.21 o 
  12   2  22      633.93     1737.42    972.11 o 
  13   2  22     5106.88     4145.36   1065.15 o 
  14   2  22       52.05       48.64   1037.35 o 
  15   2  22      118.51        0.00    987.06 o 
  16   2  22      289.86     1335.76   1230.61 o 
  17   2  22      212.71      346.86   1194.21 o 
   1   3  22        1.32        0.00    939.98 o 
   2   3  22     2334.15     1197.60    917.30 o 
   3   3  22     4598.35     4322.52   1048.45 o 
   4   3  22      750.84      618.63    894.69 o 
   5   3  22    18657.64    17100.77   1464.40 o 
   6   3  22       66.14     1156.44    877.47 o 
   7   3  22     7158.69     5670.00   1420.00 o 
   8   3  22        2.60        0.00    818.58 o 
   9   3  22     3477.59     2735.50    973.00 o 
  10   3  22       64.77     1151.32    949.41 o 
  11   3  22    12046.07    10688.12   1313.95 o 
  12   3  22     1566.43     1453.83   1004.71 o 
  13   3  22     1457.67     1712.51   1274.85 o 
  14   3  22      493.46     2095.81   1138.18 o 
  15   3  22      231.49      936.07   1118.96 o 
  16   3  22        1.45      570.52   1214.76 o 
   0   4  22       15.55     2339.45   1454.49 o 
   1   4  22     1596.00     3622.34   1152.29 o 
   2   4  22        7.66      146.61   1051.62 o 
   3   4  22      668.22       21.48   1025.18 o 
   4   4  22      390.51      137.15   1011.24 o 
   5   4  22       47.94      183.17    982.05 o 
   6   4  22        5.42      983.02    974.07 o 
   7   4  22       13.13      435.34    897.87 o 
   8   4  22       52.95      751.33    995.38 o 
   9   4  22      108.57      586.37   1053.64 o 
  10   4  22       21.76     2059.95   1148.75 o 
  11   4  22      118.56     1238.46   1296.64 o 
  12   4  22      145.10        0.00   1174.36 o 
  13   4  22      333.20     1648.44   1317.76 o 
  14   4  22       19.35     2074.92   1440.83 o 
   1   5  22      214.06        0.00   1168.17 o 
   2   5  22     1273.18      619.04   1263.69 o 
   3   5  22     2327.37       73.38   1267.92 o 
   4   5  22      610.03      924.38   1175.86 o 
   5   5  22    10076.88     6878.98   1973.14 o 
   6   5  22        9.38        0.00   1089.93 o 
   7   5  22     3236.29     1923.23   1385.57 o 
   8   5  22        0.65        0.00   1203.84 o 
   9   5  22     1849.31      647.26   1292.05 o 
  10   5  22        8.22        0.00   1374.49 o 
  11   5  22     6824.66     6470.23   1771.96 o 
  12   5  22      114.11      286.37   1495.43 o 
   0   6  22       26.29        0.00   2147.13 o 
   1   6  22       67.27     1088.16   1693.17 o 
   2   6  22      465.00     1247.69   1526.70 o 
   3   6  22     2051.20       15.33   1532.28 o 
   4   6  22      613.18     1597.48   1444.71 o 
   5   6  22     4634.74     5193.55   1825.39 o 
   6   6  22      997.62      537.78   1518.75 o 
   7   6  22     3401.64      668.21   1643.25 o 
   8   6  22     1101.50        0.00   1523.82 o 
   1   1  23     3981.14     1874.80    981.36 o 
   2   1  23      889.88      463.50    882.27 o 
   3   1  23    19844.37    20112.58   1493.93 o 
   4   1  23    12706.14    12673.43   1295.84 o 
   5   1  23    18518.00    19560.71   1510.21 o 
   6   1  23    13073.03    10045.30   1646.54 o 
   7   1  23     2998.80     3219.53   1026.67 o 
   8   1  23        3.21        0.00    840.84 o 
   9   1  23     2958.48     2769.68    986.51 o 
  10   1  23    14028.39    11572.41   1377.07 o 
  11   1  23    13881.58    15761.81   1388.51 o 
  12   1  23     6538.62     4877.40   1151.12 o 
  13   1  23     6772.20     6569.70   1232.35 o 
  14   1  23       89.57        0.00    994.99 o 
  15   1  23        2.03      766.98   1157.38 o 
  16   1  23      739.22        0.00   1121.95 o 
  17   1  23     2370.65     1490.66   1284.35 o 
   0   2  23     3289.06     3330.10   1449.69 o 
   1   2  23      767.41      913.52    917.36 o 
   2   2  23      118.09        0.00    823.93 o 
   3   2  23     3758.70     1941.35   1401.22 o 
   4   2  23    10489.52    10841.20   1253.05 o 
   5   2  23    22376.94    20925.22   1593.94 o 
   6   2  23     8644.53     9732.23   1241.47 o 
   7   2  23    27596.37    31263.20   1838.37 o 
   8   2  23     2973.86     3476.35   1061.25 o 
   9   2  23    15533.48    13379.68   1793.02 o 
  10   2  23     4439.69     4688.24   1075.11 o 
  11   2  23     8344.22     7270.82   1214.75 o 
  12   2  23     2277.70     2427.19   1057.95 o 
  13   2  23     1026.65        0.00    976.55 o 
  14   2  23       24.50        0.00   1058.27 o 
  15   2  23       80.38     1665.42   1103.91 o 
  16   2  23      658.26        0.00   1150.46 o 
   1   3  23      393.25      571.23   1030.14 o 
   2   3  23      418.02      202.19    888.17 o 
   3   3  23     3796.64     5726.44   1100.68 o 
   4   3  23     2076.84     2623.18   1035.12 o 
   5   3  23     3463.26     1953.18   1301.57 o 
   6   3  23     3994.30     4950.50   1479.92 o 
   7   3  23      122.47      257.23    983.58 o 
   8   3  23      399.13     1163.22    978.45 o 
   9   3  23     1608.05        0.00    943.58 o 
  10   3  23     3219.04      655.89    980.38 o 
  11   3  23     2901.84     1916.30   1047.49 o 
  12   3  23     2227.03     1394.96   1031.88 o 
  13   3  23     1707.65     2260.08   1164.61 o 
  14   3  23       11.51      191.12   1137.33 o 
  15   3  23      102.67        0.00   1150.92 o 
   0   4  23    40956.23    46447.45   3920.26 o 
   1   4  23    55591.96    62959.51   3093.76 o 
   2   4  23    11189.33    13645.42   1793.44 o 
   3   4  23    18969.52    22623.71   2205.23 o 
   4   4  23      156.50      488.92   1100.55 o 
   5   4  23     1772.54     2771.40   1206.30 o 
   6   4  23       96.81      337.97   1036.95 o 
   7   4  23      257.79      963.76   1108.28 o 
   8   4  23      752.67      628.29   1038.04 o 
   9   4  23      452.69        0.00   1051.30 o 
  10   4  23      575.45      596.66   1117.63 o 
  11   4  23     4523.54     3863.51   1347.96 o 
  12   4  23      373.45        0.00   1260.89 o 
  13   4  23     8424.46     9322.72   1710.10 o 
   1   5  23        0.11     1185.20   1323.84 o 
   2   5  23       10.76        0.00   1251.11 o 
   3   5  23       37.06      273.26   1300.72 o 
   4   5  23       44.13        0.00   1240.91 o 
   5   5  23      182.76        0.00   1262.25 o 
   6   5  23       62.62        0.00   1196.05 o 
   7   5  23       67.90      328.76   1286.11 o 
   8   5  23       38.62        0.00   1236.78 o 
   9   5  23       66.42      683.65   1517.44 o 
  10   5  23        9.46      466.78   1461.83 o 
  11   5  23      427.03        0.00   1530.14 o 
   0   6  23      947.51      852.87   2966.81 o 
   1   6  23      129.29        0.00   1738.46 o 
   2   6  23       64.41      529.07   1604.54 o 
   3   6  23     1942.99     2705.36   1708.87 o 
   4   6  23     4821.75     5698.03   1899.07 o 
   5   6  23     8212.53     9167.12   2279.51 o 
   6   6  23     5257.46     5979.12   2140.50 o 
   7   6  23    12432.93    14198.37   2241.17 o 
   0   0  24   165042.08   174397.17   8528.04 o 
   1   0  24       14.97        0.00   1515.35 o 
   2   0  24    83937.55    92526.80   6940.64 o 
   3   0  24     3073.01     3174.11   1440.90 o 
   4   0  24     7558.82     9480.90   2702.97 o 
   5   0  24     3951.30     2338.68   1366.78 o 
   6   0  24     1016.82        0.00   1251.13 o 
   7   0  24      248.41      286.08   1564.17 o 
   8   0  24      443.87     1892.33   1382.96 o 
   9   0  24      422.46      655.57   1469.73 o 
  10   0  24     4227.41     2566.72   1520.10 o 
  11   0  24      912.88        0.00   1349.96 o 
  12   0  24    12784.51     9364.21   2250.15 o 
  13   0  24      837.77      410.59   1631.09 o 
  14   0  24    27790.33    23129.30   3449.42 o 
  15   0  24        4.96      237.64   1601.31 o 
  16   0  24    32762.39    32393.11   2967.40 o 
   1   1  24      272.12        0.00    923.26 o 
   2   1  24      834.66        0.00    883.73 o 
   3   1  24        2.08      734.60   1085.24 o 
   4   1  24     1775.20     1977.79    977.40 o 
   5   1  24      350.44        0.00    924.00 o 
   6   1  24     2553.40     1591.50   1078.18 o 
   7   1  24      185.30       93.40    965.05 o 
   8   1  24      255.67      469.57    912.68 o 
   9   1  24       50.12        0.00    899.82 o 
  10   1  24     3574.24     2016.18   1169.66 o 
  11   1  24        1.34        0.00    944.17 o 
  12   1  24     2757.06     3531.39   1168.12 o 
  13   1  24       25.90      329.68   1228.31 o 
  14   1  24      299.74      414.58   1077.15 o 
  15   1  24       50.91        0.00   1226.26 o 
  16   1  24       30.02      204.47   1255.60 o 
   0   2  24     4679.63     1463.94   1439.80 o 
   1   2  24     1255.28     3015.46   1207.66 o 
   2   2  24      345.18       19.16    916.37 o 
   3   2  24      266.03        0.00    909.43 o 
   4   2  24    22081.84    26099.46   1958.20 o 
   5   2  24       52.79        0.00    893.63 o 
   6   2  24    44134.31    46347.04   2853.24 o 
   7   2  24      789.62      698.04    975.24 o 
   8   2  24    32735.90    34656.51   2592.44 o 
   9   2  24     1391.56      478.04    994.61 o 
  10   2  24    14717.42    12424.89   1428.58 o 
  11   2  24       10.50        0.00   1036.66 o 
  12   2  24     4357.06     5183.66   1124.50 o 
  13   2  24       35.16      265.87   1063.27 o 
  14   2  24      125.33      499.99   1190.98 o 
  15   2  24      286.12     1674.80   1359.47 o 
   1   3  24       46.26      607.01   1090.32 o 
   2   3  24     2879.82     3758.59   1194.06 o 
   3   3  24     1221.27      858.22    969.14 o 
   4   3  24    14563.44    17023.05   1538.39 o 
   5   3  24       67.47      152.42    996.77 o 
   6   3  24    10818.48    10403.71   1570.27 o 
   7   3  24        0.60      391.20   1034.97 o 
   8   3  24       38.46      464.68    994.97 o 
   9   3  24       11.01     1668.57   1087.77 o 
  10   3  24    11462.35     8834.70   2214.52 o 
  11   3  24       68.08        0.00    972.38 o 
  12   3  24     7158.97     5801.06   1265.00 o 
  13   3  24      275.89        0.00   1113.32 o 
  14   3  24      110.50        0.00   1227.63 o 
   0   4  24     2370.50     1049.04   2016.98 o 
   1   4  24      166.61       37.23   1222.16 o 
   2   4  24     1697.24      314.93   1164.70 o 
   3   4  24        6.47      970.45   1151.55 o 
   4   4  24       84.03        0.00   1093.20 o 
   5   4  24       83.41        0.00   1096.11 o 
   6   4  24      103.02        0.00   1061.51 o 
   7   4  24        8.98      453.01   1125.04 o 
   8   4  24       67.84      695.34   1263.48 o 
   9   4  24        5.53       61.19   1222.48 o 
  10   4  24        7.86        0.00   1170.95 o 
  11   4  24        5.39        0.00   1236.01 o 
  12   4  24      514.34      908.79   1394.91 o 
   1   5  24      691.14     1292.82   1353.41 o 
   2   5  24     2026.41      972.45   1365.62 o 
   3   5  24      200.00        0.00   1318.75 o 
   4   5  24     9271.15    12520.68   1880.53 o 
   5   5  24       32.69        0.00   1335.72 o 
   6   5  24     6317.51     3079.12   2952.39 o 
   7   5  24      187.98     1733.35   1501.04 o 
   8   5  24      142.92        0.00   1447.79 o 
   9   5  24      296.49     1096.37   1547.11 o 
   0   6  24       56.37     2307.67   5575.14 o 
   1   6  24       58.23     2163.40   2210.12 o 
   2   6  24      338.26       56.50   1679.67 o 
   3   6  24       11.26       54.47   1694.10 o 
   4   6  24     3258.23     2197.88   1865.61 o 
   1   1  25       72.28        0.00   1029.67 o 
   2   1  25     3430.23     3672.60   1417.32 o 
   3   1  25     1157.96      619.95    960.90 o 
   4   1  25     5734.46     5754.05   1164.45 o 
   5   1  25     9985.44    11870.08   1387.21 o 
   6   1  25     1263.09        0.00    941.61 o 
   7   1  25     2521.35     2196.46   1065.78 o 
   8   1  25      184.87      870.71   1006.51 o 
   9   1  25     5276.72     4191.04   1127.55 o 
  10   1  25     1897.21     2238.44   1066.13 o 
  11   1  25     9863.12     8693.94   1853.00 o 
  12   1  25     2215.04     1660.80   1128.88 o 
  13   1  25      169.55     2307.35   1157.84 o 
  14   1  25       43.21      200.28   1118.16 o 
  15   1  25     1728.92      209.98   1372.62 o 
   0   2  25      450.70        0.00   1300.06 o 
   1   2  25      123.40        0.00   1177.85 o 
   2   2  25     1066.79        0.00    968.13 o 
   3   2  25     3794.84     5546.82   1143.99 o 
   4   2  25     4599.69     2987.03   1129.28 o 
   5   2  25    11359.49    10196.65   1372.67 o 
   6   2  25     8547.52     7831.71   1281.17 o 
   7   2  25     5597.54     4753.86   1199.43 o 
   8   2  25     7294.61     6908.00   1254.53 o 
   9   2  25     3025.28     3926.42   1161.66 o 
  10   2  25     4420.97     5276.10   1237.22 o 
  11   2  25     1622.04      437.41   1079.57 o 
  12   2  25     1088.93     1410.07   1177.23 o 
  13   2  25     1380.91      253.25   1131.96 o 
  14   2  25      313.43      228.19   1265.13 o 
   1   3  25       32.23      546.47   1021.26 o 
   2   3  25     1330.74     2175.42   1177.88 o 
   3   3  25      520.57       41.81    988.78 o 
   4   3  25      532.83        0.00    996.03 o 
   5   3  25     1642.09        0.00   1021.46 o 
   6   3  25       40.45      344.10   1074.07 o 
   7   3  25      255.60       41.04   1194.45 o 
   8   3  25       55.85       33.16   1036.35 o 
   9   3  25     1541.24     1114.98   1135.53 o 
  10   3  25      664.56      674.09   1258.40 o 
  11   3  25     2686.31     3014.44   1375.46 o 
  12   3  25      441.43      129.86   1280.52 o 
  13   3  25      503.52      734.98   1299.90 o 
   0   4  25    17570.03    16914.13   5079.20 o 
   1   4  25    22651.36    24023.66   2668.26 o 
   2   4  25    11879.36    13820.30   1879.15 o 
   3   4  25     3678.16     2133.89   1393.86 o 
   4   4  25     4392.29     2480.30   1820.44 o 
   5   4  25      221.72      541.55   1150.65 o 
   6   4  25     1037.00        0.00   1189.83 o 
   7   4  25      710.74     2601.08   1306.26 o 
   8   4  25      566.10        0.00   1265.11 o 
   9   4  25     3457.94     4287.56   1495.82 o 
  10   4  25     2127.51     2761.13   1434.01 o 
  11   4  25     1424.36     2632.96   1586.46 o 
   1   5  25      100.95      474.60   1400.47 o 
   2   5  25        4.60      180.20   1425.18 o 
   3   5  25      123.23      120.42   1446.56 o 
   4   5  25       15.59      139.39   1679.23 o 
   5   5  25        2.87      937.97   1512.77 o 
   6   5  25       53.68      248.13   1509.84 o 
   7   5  25       11.54        0.00   1440.35 o 
   0   0  26     3403.71      770.84   3225.22 o 
   1   0  26    30130.27    28030.21   2646.11 o 
   2   0  26      299.59      361.18   1407.17 o 
   3   0  26    10750.72     7030.97   1782.92 o 
   4   0  26     1046.48     2504.50   1783.38 o 
   5   0  26     5628.30     3362.64   1618.77 o 
   6   0  26       21.81     1978.73   1480.60 o 
   7   0  26     9066.21     9554.04   1956.98 o 
   8   0  26     2148.62      285.98   1445.99 o 
   9   0  26    14389.71    15438.17   2251.85 o 
  10   0  26      177.61      104.35   1453.60 o 
  11   0  26     9854.93     4296.02   1742.26 o 
  12   0  26       30.89     1287.67   1663.54 o 
  13   0  26     8740.24     8830.98   2284.70 o 
  14   0  26       27.55        0.00   1771.83 o 
   1   1  26       47.02        0.00   1023.37 o 
   2   1  26      372.82        0.00    963.81 o 
   3   1  26       36.85      491.67   1008.07 o 
   4   1  26        1.32      407.16    980.41 o 
   5   1  26        1.54      622.86    996.81 o 
   6   1  26      222.31      495.21   1024.90 o 
   7   1  26       10.35        0.00   1039.31 o 
   8   1  26       57.60     1311.03   1037.93 o 
   9   1  26      422.94        0.00    983.12 o 
  10   1  26      147.24     1714.45   1136.75 o 
  11   1  26      296.45        0.00   1033.08 o 
  12   1  26       54.00     1074.47   1160.40 o 
  13   1  26       84.21     3104.60   1247.32 o 
   0   2  26      811.27        0.00   2224.19 o 
   1   2  26     3195.17     2393.97   1207.26 o 
   2   2  26       56.79      503.20   1025.20 o 
   3   2  26     9456.54    11193.40   1436.01 o 
   4   2  26     2092.47     2381.22   1108.00 o 
   5   2  26    14417.95    13303.91   1510.40 o 
   6   2  26      313.87     1444.15   1144.17 o 
   7   2  26     8102.92     9818.12   1381.61 o 
   8   2  26       82.64        0.00   1064.63 o 
   9   2  26     4304.33     4464.90   1276.22 o 
  10   2  26        2.93        0.00   1054.68 o 
  11   2  26     2865.06     4606.12   1317.60 o 
  12   2  26      680.47       19.25   1146.10 o 
  13   2  26     1989.29     3173.33   1281.62 o 
   1   3  26       33.40        0.00    995.81 o 
   2   3  26     1080.66     2878.39   1213.71 o 
   3   3  26        7.37        0.00   1059.32 o 
   4   3  26        2.92     1684.72   1114.15 o 
   5   3  26      577.43        0.00   1064.49 o 
   6   3  26      570.55      387.09   1097.38 o 
   7   3  26       19.72      933.84   1119.04 o 
   8   3  26        7.36      291.65   1128.25 o 
   9   3  26      379.78     1814.58   1208.58 o 
  10   3  26      916.07     3014.34   1288.69 o 
  11   3  26      738.98      219.66   1213.19 o 
   0   4  26      457.64        0.00   2503.42 o 
   1   4  26      450.17     3152.40   1686.86 o 
   2   4  26       96.27        0.00   1273.07 o 
   3   4  26      262.41      676.13   1387.72 o 
   4   4  26        5.11     1223.03   1477.62 o 
   5   4  26       46.46        0.00   1246.43 o 
   6   4  26        1.17      162.46   1420.88 o 
   7   4  26        5.61     2323.31   1443.37 o 
   8   4  26       63.16      197.58   1399.33 o 
   9   4  26       49.13        0.00   1321.25 o 
   1   5  26       33.05      423.11   1687.77 o 
   2   5  26      241.92        0.00   1457.58 o 
   3   5  26      134.61        0.00   1430.86 o 
   4   5  26       25.06        0.00   1504.50 o 
   5   5  26      166.23        0.00   1474.08 o 
   1   1  27        1.19        0.00   1238.54 o 
   2   1  27     3297.87     4184.16   1184.65 o 
   3   1  27       56.46        0.00    958.63 o 
   4   1  27     2104.72     1727.45   1084.83 o 
   5   1  27      909.37     2306.17   1145.78 o 
   6   1  27       38.72        0.00   1071.40 o 
   7   1  27      291.22        9.50   1008.26 o 
   8   1  27        0.11        0.00    974.77 o 
   9   1  27      159.82      618.60   1083.48 o 
  10   1  27       31.60        0.00   1065.58 o 
  11   1  27      519.58        0.00   1161.38 o 
  12   1  27      909.11      903.80   1209.04 o 
   0   2  27     4639.75     4747.32   2839.07 o 
   1   2  27     3426.89     3011.62   1144.59 o 
   2   2  27     6521.75     6693.28   1408.66 o 
   3   2  27     1438.58     2093.05   1158.48 o 
   4   2  27     6715.63     7910.43   1361.24 o 
   5   2  27      789.42        0.00   1017.17 o 
   6   2  27     1451.70        0.00   1092.19 o 
   7   2  27      819.41     1421.50   1191.13 o 
   8   2  27       72.33        0.00   1050.96 o 
   9   2  27      619.46        0.00   1103.35 o 
  10   2  27      460.80     1647.05   1229.23 o 
  11   2  27      165.67      104.57   1202.53 o 
   1   3  27       38.56        0.00   1081.94 o 
   2   3  27     1029.23     1013.39   1088.65 o 
   3   3  27       12.68        0.00   1341.26 o 
   4   3  27      441.50        0.00   1124.72 o 
   5   3  27      132.51        0.00   1111.88 o 
   6   3  27        0.94        0.00   1121.73 o 
   7   3  27      242.78      838.33   1130.27 o 
   8   3  27       71.43       86.23   1136.91 o 
   9   3  27       16.08        0.00   1193.44 o 
  10   3  27       21.17     1137.35   1268.33 o 
   0   4  27     4275.28      886.36   2097.31 o 
   1   4  27      506.09        0.00   1382.34 o 
   2   4  27     2305.51        0.00   1426.83 o 
   3   4  27     2432.44     2509.71   1574.20 o 
   4   4  27     1776.25     2894.63   1711.85 o 
   5   4  27     3066.61     1327.78   1650.13 o 
   6   4  27     6366.22     9585.63   1880.45 o 
   7   4  27     1861.39     3470.91   1775.05 o 
   0   0  28      407.42        0.00   2199.36 o 
   1   0  28      104.53        0.00   1420.51 o 
   2   0  28      727.14        0.00   1358.20 o 
   3   0  28       51.10        0.00   1441.75 o 
   4   0  28     8003.21     6958.97   1859.56 o 
   5   0  28     1227.17      292.09   2120.95 o 
   6   0  28    21260.53    29162.66   2826.15 o 
   7   0  28     8034.59     8632.93   2290.06 o 
   8   0  28    30570.80    30884.48   3994.94 o 
   9   0  28     6862.49     5258.95   1894.53 o 
  10   0  28    16918.49    15806.05   2449.30 o 
  11   0  28      512.89     1124.70   1665.36 o 
   1   1  28      265.15      273.61   1150.54 o 
   2   1  28     1119.36        0.00   1054.63 o 
   3   1  28      309.31     1768.99   1092.91 o 
   4   1  28     1352.74     2471.88   1406.86 o 
   5   1  28      100.78        0.00   1058.94 o 
   6   1  28      264.10     2607.93   1163.89 o 
   7   1  28        2.91      268.79   1132.17 o 
   8   1  28       31.46      435.06   1134.96 o 
   9   1  28        3.00        0.00   1058.14 o 
  10   1  28      116.36      878.59   1189.28 o 
   0   2  28    18848.97    21614.12   3033.84 o 
   1   2  28     2212.34     2294.20   1179.45 o 
   2   2  28    12066.18    10039.63   1622.34 o 
   3   2  28     2504.85     1225.36   1155.13 o 
   4   2  28     5067.10     6264.76   1327.75 o 
   5   2  28      786.79      799.47   1258.87 o 
   6   2  28      356.40     1813.04   1153.73 o 
   7   2  28      400.78      411.03   1161.84 o 
   8   2  28       98.67        0.00   1129.46 o 
   9   2  28      358.30      754.14   1200.65 o 
   1   3  28      623.26     1824.11   1218.27 o 
   2   3  28     3518.22     3730.79   1304.99 o 
   3   3  28     2177.95     1301.39   1366.36 o 
   4   3  28     4427.42     2883.45   1343.14 o 
   5   3  28      130.55        0.00   1159.35 o 
   6   3  28     1116.43     2358.39   1285.04 o 
   7   3  28       97.96        0.00   1248.14 o 
   0   4  28       11.65        0.00   1876.39 o 
   1   4  28       25.29     2182.00   2214.03 o 
   2   4  28        2.96      330.35   1508.68 o 
   3   4  28        6.02        0.00   1468.47 o 
   1   1  29     3734.69     2414.14   1298.02 o 
   2   1  29        0.11      265.91   1106.55 o 
   3   1  29    15175.91    15964.01   2125.96 o 
   4   1  29      512.31        0.00   1076.94 o 
   5   1  29     6303.89     5957.60   1365.04 o 
   6   1  29     1129.83     1216.55   1197.74 o 
   7   1  29       64.86        0.00   1105.14 o 
   8   1  29        1.86        0.00   1124.06 o 
   0   2  29     2364.39     2820.30   1703.51 o 
   1   2  29    10147.76    11665.71   1497.47 o 
   2   2  29      609.31     1811.90   1208.91 o 
   3   2  29     7878.27     5546.83   1410.17 o 
   4   2  29      226.99     1081.58   1148.18 o 
   5   2  29     1202.68        0.00   1153.79 o 
   6   2  29       57.39      884.77   1195.32 o 
   7   2  29      417.82        0.00   1224.50 o 
   1   3  29      575.72        0.00   1239.44 o 
   2   3  29       15.22        0.00   1161.72 o 
   3   3  29     2738.31     2671.80   1305.68 o 
   4   3  29       56.72      379.61   1332.10 o 
   0   0  30       83.10     1561.58   2513.99 o 
   1   0  30      213.14        0.00   1869.45 o 
   2   0  30      334.89        0.00   1698.08 o 
   3   0  30     2674.09     6328.11   2207.14 o 
   4   0  30      324.28     1510.53   1678.16 o 
   5   0  30     9047.85    16842.97   3538.94 o 
   6   0  30     9074.58     7948.58   1999.21 o 
   1   1  30      136.90      977.36   1222.60 o 
   2   1  30      786.42     1554.46   1294.29 o 
   3   1  30      579.81        0.00   1172.86 o 
   4   1  30      465.83      165.21   1231.69 o 
   5   1  30      843.40      530.32   1210.56 o 
   6   1  30       22.46      430.27   1239.37 o 
   0   2  30     2986.21        0.00   1706.32 o 
   1   2  30     9551.03     7197.42   1562.48 o 
   2   2  30     5666.07     2993.00   1306.29 o 
   3   2  30     3914.72     3999.26   1503.46 o 
   4   2  30     1328.76     1147.38   1279.42 o 
                                                 
